# Supplementary material for: 4-Methyl-N-[(E)-4-methyl-1-(4-methyl­phenyl­sulfon­yl)-1,2-dihydropyridin-2-yl­idene]benzene­sulfonamide
Source: Acta Crystallogr Sect E Struct Rep Online. 2010 Jul 3;66(Pt 8):o1891. doi: 10.1107/S1600536810025158 (PMC3007380; doi:10.1107/S1600536810025158)
Supplement: Supplementary file 1 [file e-66-o1891-sup1.cif]

##############################################################################
###                                                                        ###
###        Electronic paper (Acta Crystallographica Section E)             ###
###                                                                        ###
##############################################################################
#                                                                            #
# This CIF contains the data in a paper accepted for publication in Acta     #
# Crystallographica Section E. It conforms to the requirements of Notes      #
# for Authors for Section E, and has been peer reviewed under the auspices   #
# of the IUCr Commission on Journals.                                        #
#                                                                            #
# Full details of the Crystallographic Information File format               #
# are given in the paper "The Crystallographic Information File (CIF):       #
# a New Standard Archive File for Crystallography" by S. R. Hall, F. H.      #
# Allen and I. D. Brown [Acta Cryst. (1991), A47, 655-685].                  #
#                                                                            #
# The current version of the core CIF dictionary is obtainable from          #
# ftp://ftp.iucr.org/pub/cif_core.dic. The current version number is 2.4.    #
#                                                                            #
# Software is freely available for graphical display of the structure(s) in  #
# this CIF.  For information consult the CIF home page http://www.iucr.org/  #
# cif/home.html                                                              #
#                                                                            #
# This file may be used for bona fide research purposes within the           #
# scientific community so long as proper attribution is given to the journal # 
# article from which it was obtained.                                        #
#                                                                            #
##############################################################################
                                             
data_I
_audit_creation_method     SHELXL-97
_chemical_name_systematic
;
4-Methyl-<i>N</i>-[(<i>E</i>)-4-methyl-1-(4-methylphenylsulfonyl)-1,2-
dihydropyridin-2-ylidene]benzenesulfonamide
;
_chemical_name_common     ?
_chemical_formula_moiety     'C20 H20 N2 O4 S2'
_chemical_formula_sum     'C20 H20 N2 O4 S2'
_chemical_formula_iupac     'C20 H20 N2 O4 S2'
_chemical_formula_weight     416.50
_chemical_melting_point     ?
_symmetry_cell_setting     orthorhombic
_symmetry_space_group_name_H-M     'P b c a'
_symmetry_space_group_name_Hall     '-P 2ac 2ab'
loop_
    _symmetry_equiv_pos_as_xyz
    'x, y, z'
    '-x+1/2, -y, z+1/2'
    'x+1/2, -y+1/2, -z'
    '-x, y+1/2, -z+1/2'
    '-x, -y, -z'
    'x-1/2, y, -z-1/2'
    '-x-1/2, y-1/2, z'
    'x, -y-1/2, z-1/2'
_cell_length_a     14.8880(10)
_cell_length_b     13.8840(10)
_cell_length_c     18.8430(10)
_cell_angle_alpha     90.00
_cell_angle_beta     90.00
_cell_angle_gamma     90.00
_cell_volume     3894.9(4)
_cell_formula_units_Z     8
_cell_measurement_reflns_used     15000
_cell_measurement_theta_min     2.16
_cell_measurement_theta_max     25.92
_cell_measurement_temperature     100(2)
_exptl_crystal_description     blocks
_exptl_crystal_colour     colorless
_exptl_crystal_size_max     0.21
_exptl_crystal_size_mid     0.12
_exptl_crystal_size_min     0.08
_exptl_crystal_density_diffrn     1.421
_exptl_crystal_density_meas     ?
_exptl_crystal_density_method     'not measured'
_exptl_crystal_F_000     1744
_exptl_absorpt_coefficient_mu     0.303
_exptl_absorpt_correction_type     integration
_exptl_absorpt_process_details     '(X-RED32; Stoe & Cie, 2002)'
_exptl_absorpt_correction_T_min     0.78
_exptl_absorpt_correction_T_max     1.0
_exptl_special_details
;
;
_diffrn_ambient_temperature     100(2)
_diffrn_radiation_type     MoK\a
_diffrn_radiation_wavelength     0.71073
_diffrn_radiation_source     'fine-focus sealed tube'
_diffrn_radiation_monochromator     graphite
_diffrn_measurement_device_type     'Stoe IPDS-2'
_diffrn_measurement_method     \w
_diffrn_detector_area_resol_mean     ?
_diffrn_reflns_number     39760
_diffrn_reflns_av_R_equivalents     0.1390
_diffrn_reflns_av_sigmaI/netI     0.0655
_diffrn_reflns_theta_min     2.16
_diffrn_reflns_theta_max     25.92
_diffrn_reflns_theta_full     25.92
_diffrn_measured_fraction_theta_max     0.996
_diffrn_measured_fraction_theta_full     0.996
_diffrn_reflns_limit_h_min     -18
_diffrn_reflns_limit_h_max     16
_diffrn_reflns_limit_k_min     -17
_diffrn_reflns_limit_k_max     17
_diffrn_reflns_limit_l_min     -23
_diffrn_reflns_limit_l_max     23
_diffrn_standards_number     ?
_diffrn_standards_interval_count     ?
_diffrn_standards_interval_time     ?
_diffrn_standards_decay_%     0
_refine_special_details
;
;
_reflns_number_total     3785
_reflns_number_gt     2634
_reflns_threshold_expression     I>2\s(I)
_refine_ls_structure_factor_coef     Fsqd
_refine_ls_matrix_type     full
_refine_ls_R_factor_all     0.0751
_refine_ls_R_factor_gt     0.0444
_refine_ls_wR_factor_gt     0.0863
_refine_ls_wR_factor_ref     0.0942
_refine_ls_goodness_of_fit_ref     0.939
_refine_ls_restrained_S_all     0.939
_refine_ls_number_reflns     3785
_refine_ls_number_parameters     301
_refine_ls_number_restraints     0
_refine_ls_number_constraints     0
_refine_ls_hydrogen_treatment     mixed
_refine_ls_weighting_scheme     calc
_refine_ls_weighting_details
                 'calc w=1/[\s^2^(Fo^2^)+(0.0461P)^2^] where P=(Fo^2^+2Fc^2^)/3'
_atom_sites_solution_hydrogens     geom
_atom_sites_solution_primary     direct
_atom_sites_solution_secondary     difmap
_refine_ls_shift/su_max     0.006
_refine_ls_shift/su_mean     0.000
_refine_diff_density_max     0.264
_refine_diff_density_min     -0.283
_refine_ls_extinction_method     none
_refine_ls_extinction_coef     ?
loop_
    _atom_type_symbol
    _atom_type_description
    _atom_type_scat_dispersion_real
    _atom_type_scat_dispersion_imag
    _atom_type_scat_source
    'C' 'C' 0.0033 0.0016
                         'International Tables Vol C Tables 4.2.6.8 and 6.1.1.4'
    'H' 'H' 0.0000 0.0000
                         'International Tables Vol C Tables 4.2.6.8 and 6.1.1.4'
    'N' 'N' 0.0061 0.0033
                         'International Tables Vol C Tables 4.2.6.8 and 6.1.1.4'
    'O' 'O' 0.0106 0.0060
                         'International Tables Vol C Tables 4.2.6.8 and 6.1.1.4'
    'S' 'S' 0.1246 0.1234
                         'International Tables Vol C Tables 4.2.6.8 and 6.1.1.4'
_computing_data_collection     'X-AREA (Stoe & Cie, 2002)'
_computing_cell_refinement     'X-AREA (Stoe & Cie, 2002)'
_computing_data_reduction     'X-RED32 (Stoe & Cie, 2002)'
_computing_structure_solution     'SIR92 (Altomare <i>et al.</i>,  1993)'
_computing_structure_refinement     'SHELXL97 (Sheldrick, 2008)'
_computing_molecular_graphics     'SHELXTL-Plus (Sheldrick, 2008)'
_computing_publication_material     'WinGX (Farrugia, 1999)'
loop_
    _atom_site_type_symbol
    _atom_site_label
    _atom_site_fract_x
    _atom_site_fract_y
    _atom_site_fract_z
    _atom_site_U_iso_or_equiv
    _atom_site_adp_type
    _atom_site_calc_flag
    _atom_site_refinement_flags
    _atom_site_occupancy
    _atom_site_disorder_assembly
    _atom_site_disorder_group
    N N1 0.05540(13) 0.20334(16) 0.60238(10) 0.0345(5) Uani d . 1 . .
    C C1 0.02054(16) 0.17947(17) 0.54034(12) 0.0320(5) Uani d . 1 . .
    C C2 -0.05445(18) 0.12038(19) 0.52422(13) 0.0350(6) Uani d . 1 . .
    H H21 -0.0872(18) 0.094(2) 0.5645(14) 0.043(8) Uiso d . 1 . .
    C C3 -0.07778(16) 0.09601(18) 0.45642(13) 0.0363(6) Uani d . 1 . .
    C C4 -0.02553(18) 0.1336(2) 0.40005(14) 0.0404(6) Uani d . 1 . .
    H H41 -0.0383(19) 0.118(2) 0.3541(14) 0.047(8) Uiso d . 1 . .
    C C5 0.04321(18) 0.1926(2) 0.41261(13) 0.0380(6) Uani d . 1 . .
    H H51 0.0800(18) 0.224(2) 0.3798(14) 0.043(8) Uiso d . 1 . .
    N N2 0.06665(13) 0.21788(15) 0.48155(10) 0.0322(5) Uani d . 1 . .
    C C6 -0.15554(18) 0.0317(2) 0.44075(15) 0.0458(7) Uani d . 1 . .
    H H61 -0.1993 0.0663 0.4115 0.074(3) Uiso calc R 1 . .
    H H62 -0.1840 0.0119 0.4853 0.074(3) Uiso calc R 1 . .
    H H63 -0.1344 -0.0255 0.4152 0.074(3) Uiso calc R 1 . .
    S S1 0.01200(4) 0.17417(5) 0.67754(3) 0.03399(16) Uani d . 1 . .
    O O1 -0.02748(12) 0.07934(12) 0.67874(9) 0.0400(4) Uani d . 1 . .
    O O2 0.08054(11) 0.19323(14) 0.72943(8) 0.0437(5) Uani d . 1 . .
    C C10 -0.07471(16) 0.25859(18) 0.69174(11) 0.0311(5) Uani d . 1 . .
    C C11 -0.05235(19) 0.3552(2) 0.70311(12) 0.0378(6) Uani d . 1 . .
    H H111 0.0090(19) 0.375(2) 0.7026(13) 0.045(8) Uiso d . 1 . .
    C C12 -0.1196(2) 0.4205(2) 0.71944(14) 0.0423(6) Uani d . 1 . .
    H H121 -0.1048(18) 0.484(2) 0.7293(14) 0.045(8) Uiso d . 1 . .
    C C13 -0.20904(18) 0.3922(2) 0.72532(12) 0.0388(6) Uani d . 1 . .
    C C14 -0.22968(17) 0.2957(2) 0.71211(12) 0.0350(6) Uani d . 1 . .
    H H141 -0.2888(16) 0.2719(17) 0.7150(11) 0.026(6) Uiso d . 1 . .
    C C15 -0.16385(17) 0.22994(19) 0.69476(11) 0.0313(5) Uani d . 1 . .
    H H151 -0.1737(16) 0.1651(19) 0.6852(12) 0.031(6) Uiso d . 1 . .
    C C16 -0.2808(2) 0.4625(2) 0.74675(16) 0.0559(8) Uani d . 1 . .
    H H161 -0.3267 0.4656 0.7096 0.074(3) Uiso calc R 1 . .
    H H162 -0.2541 0.5263 0.7534 0.074(3) Uiso calc R 1 . .
    H H163 -0.3084 0.4412 0.7913 0.074(3) Uiso calc R 1 . .
    S S2 0.15670(4) 0.29710(5) 0.49328(3) 0.03332(16) Uani d . 1 . .
    O O3 0.12874(12) 0.36943(12) 0.54198(9) 0.0383(4) Uani d . 1 . .
    O O4 0.17995(12) 0.32336(13) 0.42217(8) 0.0397(4) Uani d . 1 . .
    C C17 0.24203(16) 0.22493(17) 0.52834(11) 0.0300(5) Uani d . 1 . .
    C C18 0.29660(16) 0.17449(18) 0.48104(12) 0.0333(6) Uani d . 1 . .
    H H181 0.2828(16) 0.1738(18) 0.4335(13) 0.035(7) Uiso d . 1 . .
    C C19 0.36808(17) 0.12187(18) 0.50725(13) 0.0345(6) Uani d . 1 . .
    H H191 0.405(2) 0.088(2) 0.4766(14) 0.049(8) Uiso d . 1 . .
    C C20 0.38645(17) 0.11905(17) 0.57977(12) 0.0316(5) Uani d . 1 . .
    C C21 0.33018(16) 0.17011(19) 0.62528(12) 0.0336(5) Uani d . 1 . .
    H H211 0.3456(18) 0.173(2) 0.6730(15) 0.046(7) Uiso d . 1 . .
    C C22 0.25832(17) 0.22302(19) 0.60086(12) 0.0334(6) Uani d . 1 . .
    H H221 0.2183(18) 0.259(2) 0.6317(14) 0.043(7) Uiso d . 1 . .
    C C23 0.46446(17) 0.0628(2) 0.60856(13) 0.0384(6) Uani d . 1 . .
    H H231 0.5158 0.0691 0.5764 0.074(3) Uiso calc R 1 . .
    H H232 0.4477 -0.0053 0.6126 0.074(3) Uiso calc R 1 . .
    H H233 0.4807 0.0877 0.6555 0.074(3) Uiso calc R 1 . .
loop_
    _atom_site_aniso_label
    _atom_site_aniso_U_11
    _atom_site_aniso_U_22
    _atom_site_aniso_U_33
    _atom_site_aniso_U_12
    _atom_site_aniso_U_13
    _atom_site_aniso_U_23
    N1 0.0301(10) 0.0417(12) 0.0318(10) -0.0014(10) 0.0027(8) -0.0025(9)
    C1 0.0284(12) 0.0321(13) 0.0356(12) 0.0052(11) 0.0012(10) -0.0011(10)
    C2 0.0329(13) 0.0338(14) 0.0384(13) 0.0031(11) 0.0002(11) 0.0002(11)
    C3 0.0323(13) 0.0329(14) 0.0437(13) 0.0061(11) -0.0053(11) -0.0057(11)
    C4 0.0411(15) 0.0447(16) 0.0353(14) 0.0059(13) -0.0082(12) -0.0085(12)
    C5 0.0384(14) 0.0430(16) 0.0326(13) 0.0047(13) 0.0020(11) -0.0025(12)
    N2 0.0314(10) 0.0358(12) 0.0294(10) -0.0007(9) 0.0006(8) -0.0034(8)
    C6 0.0406(15) 0.0410(16) 0.0558(16) 0.0016(13) -0.0085(13) -0.0077(12)
    S1 0.0302(3) 0.0412(4) 0.0305(3) 0.0009(3) 0.0005(2) 0.0024(3)
    O1 0.0422(10) 0.0346(10) 0.0432(9) 0.0007(8) 0.0044(8) 0.0043(8)
    O2 0.0350(9) 0.0611(13) 0.0352(9) 0.0020(9) -0.0040(7) 0.0040(8)
    C10 0.0358(13) 0.0365(14) 0.0208(11) -0.0008(11) 0.0012(9) 0.0022(10)
    C11 0.0359(14) 0.0424(16) 0.0351(13) -0.0063(13) 0.0019(11) 0.0016(11)
    C12 0.0512(17) 0.0374(16) 0.0385(14) -0.0017(14) 0.0019(12) 0.0003(12)
    C13 0.0440(15) 0.0449(17) 0.0274(11) 0.0086(13) 0.0011(11) 0.0028(11)
    C14 0.0322(13) 0.0482(16) 0.0246(11) 0.0000(12) 0.0016(9) 0.0058(11)
    C15 0.0329(13) 0.0378(15) 0.0232(11) -0.0031(11) -0.0014(9) 0.0027(10)
    C16 0.0565(19) 0.054(2) 0.0571(17) 0.0186(16) 0.0006(14) -0.0007(15)
    S2 0.0315(3) 0.0334(3) 0.0350(3) 0.0006(3) 0.0029(2) 0.0004(3)
    O3 0.0372(10) 0.0310(10) 0.0465(10) 0.0024(8) 0.0042(8) -0.0071(8)
    O4 0.0376(10) 0.0441(11) 0.0374(9) 0.0026(8) 0.0052(7) 0.0088(8)
    C17 0.0292(12) 0.0297(13) 0.0311(12) -0.0023(10) 0.0014(9) 0.0005(9)
    C18 0.0338(13) 0.0396(15) 0.0264(12) 0.0009(11) 0.0032(10) 0.0005(10)
    C19 0.0375(14) 0.0353(14) 0.0308(12) 0.0042(11) 0.0038(11) -0.0011(11)
    C20 0.0316(13) 0.0293(14) 0.0339(12) -0.0029(11) 0.0008(10) 0.0001(10)
    C21 0.0318(13) 0.0415(15) 0.0277(11) -0.0034(11) -0.0007(10) -0.0012(10)
    C22 0.0317(13) 0.0377(15) 0.0310(12) -0.0028(11) 0.0046(10) -0.0065(11)
    C23 0.0371(14) 0.0396(15) 0.0384(13) -0.0002(12) -0.0057(11) -0.0002(11)
_geom_special_details
;
;
loop_
    _geom_bond_atom_site_label_1
    _geom_bond_atom_site_label_2
    _geom_bond_site_symmetry_2
    _geom_bond_distance
    _geom_bond_publ_flag
    N1 C1 . 1.321(3) ?
    N1 S1 . 1.609(2) ?
    C1 N2 . 1.408(3) ?
    C1 C2 . 1.418(4) ?
    C2 C3 . 1.367(3) ?
    C2 H21 . 0.98(3) ?
    C3 C4 . 1.416(4) ?
    C3 C6 . 1.492(4) ?
    C4 C5 . 1.333(4) ?
    C4 H41 . 0.91(3) ?
    C5 N2 . 1.390(3) ?
    C5 H51 . 0.93(3) ?
    N2 S2 . 1.748(2) ?
    C6 H61 . 0.9800 ?
    C6 H62 . 0.9800 ?
    C6 H63 . 0.9800 ?
    S1 O2 . 1.4378(18) ?
    S1 O1 . 1.4421(19) ?
    S1 C10 . 1.764(3) ?
    C10 C15 . 1.387(3) ?
    C10 C11 . 1.398(4) ?
    C11 C12 . 1.385(4) ?
    C11 H111 . 0.96(3) ?
    C12 C13 . 1.392(4) ?
    C12 H121 . 0.93(3) ?
    C13 C14 . 1.397(4) ?
    C13 C16 . 1.502(4) ?
    C14 C15 . 1.379(4) ?
    C14 H141 . 0.94(2) ?
    C15 H151 . 0.93(3) ?
    C16 H161 . 0.9800 ?
    C16 H162 . 0.9800 ?
    C16 H163 . 0.9800 ?
    S2 O3 . 1.4225(17) ?
    S2 O4 . 1.4310(17) ?
    S2 C17 . 1.748(2) ?
    C17 C22 . 1.388(3) ?
    C17 C18 . 1.395(3) ?
    C18 C19 . 1.382(3) ?
    C18 H181 . 0.92(2) ?
    C19 C20 . 1.394(3) ?
    C19 H191 . 0.93(3) ?
    C20 C21 . 1.393(3) ?
    C20 C23 . 1.501(3) ?
    C21 C22 . 1.377(4) ?
    C21 H211 . 0.93(3) ?
    C22 H221 . 0.97(3) ?
    C23 H231 . 0.9800 ?
    C23 H232 . 0.9800 ?
    C23 H233 . 0.9800 ?
loop_
    _geom_angle_atom_site_label_1
    _geom_angle_atom_site_label_2
    _geom_angle_atom_site_label_3
    _geom_angle_site_symmetry_1
    _geom_angle_site_symmetry_3
    _geom_angle
    _geom_angle_publ_flag
    C1 N1 S1 . . 123.92(18) ?
    N1 C1 N2 . . 114.2(2) ?
    N1 C1 C2 . . 130.1(2) ?
    N2 C1 C2 . . 115.7(2) ?
    C3 C2 C1 . . 122.9(2) ?
    C3 C2 H21 . . 120.4(16) ?
    C1 C2 H21 . . 116.6(15) ?
    C2 C3 C4 . . 118.1(2) ?
    C2 C3 C6 . . 122.0(2) ?
    C4 C3 C6 . . 119.9(2) ?
    C5 C4 C3 . . 121.0(2) ?
    C5 C4 H41 . . 118.5(18) ?
    C3 C4 H41 . . 120.5(18) ?
    C4 C5 N2 . . 120.9(2) ?
    C4 C5 H51 . . 128.4(16) ?
    N2 C5 H51 . . 110.7(17) ?
    C5 N2 C1 . . 121.2(2) ?
    C5 N2 S2 . . 117.98(17) ?
    C1 N2 S2 . . 120.84(15) ?
    C3 C6 H61 . . 109.5 ?
    C3 C6 H62 . . 109.5 ?
    H61 C6 H62 . . 109.5 ?
    C3 C6 H63 . . 109.5 ?
    H61 C6 H63 . . 109.5 ?
    H62 C6 H63 . . 109.5 ?
    O2 S1 O1 . . 116.53(11) ?
    O2 S1 N1 . . 105.50(11) ?
    O1 S1 N1 . . 114.05(11) ?
    O2 S1 C10 . . 107.09(11) ?
    O1 S1 C10 . . 107.82(11) ?
    N1 S1 C10 . . 105.09(11) ?
    C15 C10 C11 . . 119.8(2) ?
    C15 C10 S1 . . 121.1(2) ?
    C11 C10 S1 . . 119.09(19) ?
    C12 C11 C10 . . 119.3(3) ?
    C12 C11 H111 . . 120.0(17) ?
    C10 C11 H111 . . 120.5(17) ?
    C11 C12 C13 . . 121.7(3) ?
    C11 C12 H121 . . 119.6(17) ?
    C13 C12 H121 . . 118.7(17) ?
    C12 C13 C14 . . 117.8(2) ?
    C12 C13 C16 . . 121.2(3) ?
    C14 C13 C16 . . 121.0(3) ?
    C15 C14 C13 . . 121.4(2) ?
    C15 C14 H141 . . 116.4(15) ?
    C13 C14 H141 . . 122.2(14) ?
    C14 C15 C10 . . 120.0(2) ?
    C14 C15 H151 . . 125.1(16) ?
    C10 C15 H151 . . 114.9(15) ?
    C13 C16 H161 . . 109.5 ?
    C13 C16 H162 . . 109.5 ?
    H161 C16 H162 . . 109.5 ?
    C13 C16 H163 . . 109.5 ?
    H161 C16 H163 . . 109.5 ?
    H162 C16 H163 . . 109.5 ?
    O3 S2 O4 . . 119.67(11) ?
    O3 S2 C17 . . 111.94(11) ?
    O4 S2 C17 . . 108.91(11) ?
    O3 S2 N2 . . 107.53(10) ?
    O4 S2 N2 . . 103.14(10) ?
    C17 S2 N2 . . 104.15(11) ?
    C22 C17 C18 . . 121.2(2) ?
    C22 C17 S2 . . 120.67(18) ?
    C18 C17 S2 . . 118.02(17) ?
    C19 C18 C17 . . 119.1(2) ?
    C19 C18 H181 . . 121.0(16) ?
    C17 C18 H181 . . 119.8(16) ?
    C18 C19 C20 . . 121.1(2) ?
    C18 C19 H191 . . 120.5(17) ?
    C20 C19 H191 . . 118.4(17) ?
    C21 C20 C19 . . 118.1(2) ?
    C21 C20 C23 . . 120.5(2) ?
    C19 C20 C23 . . 121.4(2) ?
    C22 C21 C20 . . 122.2(2) ?
    C22 C21 H211 . . 119.6(17) ?
    C20 C21 H211 . . 117.9(17) ?
    C21 C22 C17 . . 118.4(2) ?
    C21 C22 H221 . . 123.4(15) ?
    C17 C22 H221 . . 118.3(15) ?
    C20 C23 H231 . . 109.5 ?
    C20 C23 H232 . . 109.5 ?
    H231 C23 H232 . . 109.5 ?
    C20 C23 H233 . . 109.5 ?
    H231 C23 H233 . . 109.5 ?
    H232 C23 H233 . . 109.5 ?
data_global
_journal_date_recd_electronic     2010-05-21
_journal_date_accepted     2010-06-26
_journal_name_full     'Acta Crystallographica, Section E'
_journal_year     2010
_journal_volume     66
_journal_issue      8
_journal_page_first     o1891
_journal_page_last     o1891
_journal_paper_category     QO
_journal_coeditor_code     BH2287
_publ_contact_author_name     'Masoumeh Tabatabaee'
_publ_contact_author_address
;
Department of Chemistry, Islamic Azad University, Yazd Branch, Yazd, Iran
;
_publ_contact_author_email     tabatabaee45m@yahoo.com
_publ_contact_author_fax      983518223313
_publ_contact_author_phone      9835181175852
_publ_section_title
;\
4-Methyl-<i>N</i>-[(<i>E</i>)-4-methyl-1-(4-methylphenylsulfonyl)-1,2-\
dihydropyridin-2-ylidene]benzenesulfonamide
;
loop_
    _publ_author_name
    _publ_author_footnote
    _publ_author_address
    "Tabatabaee, Masoumeh" .
;
Department of Chemistry
Islamic Azad University
Yazd Branch, Yazd
Iran
;
    "Ghassemzadeh, Mitra" .
;
Chemistry & Chemical Engineering Research Centre of Iran
Tehran
Iran
;
    "Hesami, Liela" .
;
Department of Chemistry
Islamic Azad University
Yazd Branch, Yazd
Iran
;
    "Neum\"uller, Bernhard" .
;
Fachbereich Chemie
Universitat Marburg,
Marburg
Germany
;
