# Supplementary material for: 4-Methyl-N-[(E)-4-methyl-1-(4-methyl­phenyl­sulfon­yl)-1,2-dihydropyridin-2-yl­idene]benzene­sulfonamide
Source: Acta Crystallogr Sect E Struct Rep Online. 2010 Jul 3;66(Pt 8):o1891. doi: 10.1107/S1600536810025158 (PMC3007380; doi:10.1107/S1600536810025158)
Supplement: Supplementary file 2 [file e-66-o1891-Isup2.hkl]

#
# h,k,l, Fc-squared, Fo-squared, sigma(Fo-squared) and status flag
#
data_I
_shelx_title '    ga162.ins in Pbca'
_shelx_refln_list_code          4
_shelx_F_calc_maximum      440.62
_exptl_crystal_F_000      1744.00
_reflns_d_resolution_high  0.8130

loop_
_symmetry_equiv_pos_as_xyz
'x, y, z'
'-x+1/2, -y, z+1/2'
'x+1/2, -y+1/2, -z'
'-x, y+1/2, -z+1/2'
'-x, -y, -z'
'x-1/2, y, -z-1/2'
'-x-1/2, y-1/2, z'
'x, -y-1/2, z-1/2'

_cell_length_a    14.8880
_cell_length_b    13.8840
_cell_length_c    18.8430
_cell_angle_alpha  90.000
_cell_angle_beta   90.000
_cell_angle_gamma  90.000

_shelx_F_squared_multiplier     1.000

loop_
_refln_index_h
_refln_index_k
_refln_index_l
_refln_F_squared_calc
_refln_F_squared_meas
_refln_F_squared_sigma
_refln_observed_status
   2   0   0    27473.82    30351.45   2006.49 o
   4   0   0     5980.18     5551.07    602.80 o
   6   0   0     8083.95     6769.22    563.20 o
   8   0   0      280.93      286.40    107.82 o
  10   0   0     6515.55     6439.96   1137.72 o
  12   0   0     1557.82     1402.48     70.70 o
  14   0   0      466.17      477.86     82.84 o
  16   0   0       59.59       73.83     74.92 o
  18   0   0      167.89      134.78    101.52 o
   2   1   0      603.22      714.77    112.31 o
   4   1   0     2485.52     2426.38    103.54 o
   6   1   0       14.42       11.87     76.91 o
   8   1   0     7988.09     6769.13    769.83 o
  10   1   0      584.15      552.62     58.60 o
  12   1   0        5.73       38.67     58.26 o
  14   1   0     1766.35     2072.84    137.79 o
  16   1   0      963.23      990.69     88.60 o
  18   1   0      118.93       87.48     62.14 o
   0   2   0   194143.55   245241.58  12088.89 o
   2   2   0       16.17       90.90    125.28 o
   4   2   0     3371.14     3032.42    224.80 o
   6   2   0       34.00       74.99     77.95 o
   8   2   0     1694.25     1590.32     53.83 o
  10   2   0     3294.37     3256.36    132.85 o
  12   2   0     7649.33     7712.05    567.44 o
  14   2   0      340.76      282.15     48.22 o
  16   2   0       60.45       84.62     50.20 o
  18   2   0      152.61      115.52     63.92 o
   2   3   0    74053.26    70516.79   7253.75 o
   4   3   0    29499.50    24202.03   1937.28 o
   6   3   0     7171.39     7536.72    316.16 o
   8   3   0     6624.86     5831.00    427.81 o
  10   3   0      184.47      203.38     66.80 o
  12   3   0        0.04      -52.99     52.99 o
  14   3   0       15.25       83.48     53.31 o
  16   3   0       30.90       71.02     63.10 o
  18   3   0      109.65      122.67    103.37 o
   0   4   0    10075.65    11292.37    549.05 o
   2   4   0    30495.04    31899.01   1647.83 o
   4   4   0      672.61      818.40     83.46 o
   6   4   0     4109.67     3915.46    368.17 o
   8   4   0     1859.71     1619.72     65.16 o
  10   4   0     3841.34     3853.36    165.64 o
  12   4   0     5345.41     4657.38    100.72 o
  14   4   0       35.24      -10.47     49.23 o
  16   4   0      431.48      510.45     66.05 o
   2   5   0     1141.17     1257.14     79.59 o
   4   5   0     1072.07     1116.81     73.42 o
   6   5   0      686.92      599.63     59.82 o
   8   5   0     3544.72     2983.65    280.82 o
  10   5   0      415.02      416.22     60.66 o
  12   5   0     1871.01     1990.65    120.00 o
  14   5   0     1627.59     1584.15    182.91 o
  16   5   0      590.09      665.94     86.25 o
   0   6   0     4566.65     3729.68    115.23 o
   2   6   0      277.36      188.36     67.35 o
   4   6   0     1656.65     1373.77    122.07 o
   6   6   0    17013.41    14283.01    905.87 o
   8   6   0       19.83        6.80     62.81 o
  10   6   0      911.12      817.77     81.21 o
  12   6   0      578.51      540.80     76.26 o
  14   6   0       87.51      132.80     79.73 o
  16   6   0        5.82      -13.77     68.31 o
   2   7   0    19365.55    19037.91   1034.11 o
   4   7   0     7191.47     6685.67    576.50 o
   6   7   0     4259.74     3933.10    308.47 o
   8   7   0     1548.86     1704.83    108.75 o
  10   7   0      150.83      217.36     56.42 o
  12   7   0      537.09      544.08     58.54 o
  14   7   0     1124.68     1205.47     96.90 o
  16   7   0      666.61      797.89    124.51 o
   0   8   0    13247.28    13084.39    784.08 o
   2   8   0     1652.24     1464.93     68.62 o
   4   8   0     5109.45     4883.05    114.84 o
   6   8   0     9017.54     8130.97    764.75 o
   8   8   0      379.73      350.84     59.83 o
  10   8   0       84.13      -20.84     59.61 o
  12   8   0     1465.35     1327.67     63.53 o
  14   8   0        1.76       50.54     82.69 o
  16   8   0      778.21      737.11    176.06 o
   2   9   0     5932.69     6197.96     75.12 o
   4   9   0      808.84      890.66     63.62 o
   6   9   0      399.72      393.10     61.60 o
   8   9   0     6318.51     6726.13    366.40 o
  10   9   0     2164.89     2056.34     63.74 o
  12   9   0      302.23      330.32     74.17 o
  14   9   0      542.90      718.02     73.57 o
   0  10   0     7352.98     8245.08    859.73 o
   2  10   0        8.24       86.34     65.77 o
   4  10   0      754.73      762.48     73.20 o
   6  10   0       10.53       27.65     63.81 o
   8  10   0      209.73      214.91     60.55 o
  10  10   0      747.82      917.33    106.20 o
  12  10   0      330.02      408.33     75.48 o
  14  10   0      133.27      159.97     72.80 o
   2  11   0     3042.67     3309.82    241.23 o
   4  11   0      123.84      157.59     70.76 o
   6  11   0       39.17       60.79     68.34 o
   8  11   0     1736.61     1757.21     84.77 o
  10  11   0      991.42      818.75    133.07 o
  12  11   0      575.53      641.49     66.54 o
  14  11   0       49.52       60.61    129.01 o
   0  12   0     1456.70     1488.75    168.45 o
   2  12   0     1816.69     1726.22    121.01 o
   4  12   0     3026.76     2909.80    212.18 o
   6  12   0      702.99      723.27     76.82 o
   8  12   0        0.82        0.99     67.10 o
  10  12   0     4131.19     4340.38    281.60 o
  12  12   0      237.02      156.67     71.91 o
   2  13   0     1937.41     1921.65     75.72 o
   4  13   0      566.65      691.94     66.34 o
   6  13   0      814.88      936.35    131.78 o
   8  13   0      145.94      124.24     71.69 o
  10  13   0     2049.76     2270.13    217.86 o
   0  14   0      178.74      190.67     88.63 o
   2  14   0       60.98       91.89     70.34 o
   4  14   0      332.55      358.78     64.10 o
   6  14   0      578.23      526.42     80.96 o
   8  14   0       10.77        8.65     73.09 o
  10  14   0     1799.82     1597.68     79.14 o
   2  15   0       40.43       18.39     72.33 o
   4  15   0       31.25       87.35     67.02 o
   6  15   0      157.45      171.52     77.54 o
   8  15   0      228.98      268.85     83.81 o
   0  16   0      221.44      259.17    107.38 o
   2  16   0      731.05      634.89     71.36 o
   4  16   0       48.54       30.16     62.11 o
   6  16   0      217.02      163.22     90.16 o
   1   1   1     2122.46     2281.59    116.59 o
   2   1   1     1821.94     1870.30     79.68 o
   3   1   1    29942.32    27790.35   1495.80 o
   4   1   1      456.45      433.69     55.77 o
   5   1   1      710.87      699.04     54.43 o
   6   1   1      131.09      145.00     42.21 o
   7   1   1     1617.32     1612.87     70.21 o
   8   1   1      428.28      401.66     35.90 o
   9   1   1      582.35      617.08     36.81 o
  10   1   1      108.43      103.96     38.28 o
  11   1   1      226.85      197.61     33.30 o
  12   1   1        5.15       14.21     41.65 o
  13   1   1      470.48      479.14     39.54 o
  14   1   1       19.75       89.70     33.45 o
  15   1   1        1.23       22.02     36.35 o
  16   1   1      299.80      231.81     38.47 o
  17   1   1       18.99       32.87     42.42 o
  18   1   1      108.36      105.21     43.94 o
   0   2   1     4365.59     5070.68    284.23 o
   1   2   1       11.21       73.92     89.93 o
   2   2   1    20006.61    19871.87    715.58 o
   3   2   1      697.77      734.86     63.83 o
   4   2   1     1746.23     1569.84     60.05 o
   5   2   1     9527.24     8579.16    349.97 o
   6   2   1     7573.69     7137.30    300.77 o
   7   2   1     1190.37     1239.94     46.83 o
   8   2   1      478.32      440.24     48.36 o
   9   2   1       35.60       64.14     37.03 o
  10   2   1      351.75      336.16     41.11 o
  11   2   1     2618.44     2458.55     85.91 o
  12   2   1     3218.86     3211.82    134.61 o
  13   2   1        0.18       51.87     33.29 o
  14   2   1       85.70      103.13     40.29 o
  15   2   1      109.25      134.33     37.10 o
  16   2   1       21.07       51.59     40.57 o
  17   2   1      169.93      182.54     41.93 o
  18   2   1        2.64       12.55     43.82 o
   1   3   1     2748.24     2787.24    115.06 o
   2   3   1     3155.14     3526.64    142.61 o
   3   3   1   152924.86   155407.05   4867.57 o
   4   3   1     6757.70     6262.15    269.63 o
   5   3   1        0.31       23.94     45.48 o
   6   3   1    18003.16    19540.60    351.28 o
   7   3   1     4870.65     4700.11    183.44 o
   8   3   1       53.41      103.12     40.28 o
   9   3   1      516.76      420.66     38.84 o
  10   3   1     1094.77     1093.09     54.51 o
  11   3   1       13.14       -2.58     41.58 o
  12   3   1      291.77      255.63     36.70 o
  13   3   1      140.30      239.29     35.40 o
  14   3   1      877.60      867.12     46.82 o
  15   3   1      159.96      166.97     39.76 o
  16   3   1      930.07     1053.76     71.43 o
  17   3   1       37.14       72.82     43.36 o
  18   3   1      421.92      272.49    303.91 o
   0   4   1    31824.95    34372.84   1170.00 o
   1   4   1     1200.36     1448.44     74.93 o
   2   4   1      457.91      548.46     63.44 o
   3   4   1     1361.51     1321.26     68.26 o
   4   4   1     1198.25     1410.24     50.87 o
   5   4   1    40065.27    34980.88   2010.67 o
   6   4   1     2695.15     2471.32    164.16 o
   7   4   1        0.56        5.63     40.72 o
   8   4   1      107.22      163.96     39.46 o
   9   4   1        4.38       26.87     39.04 o
  10   4   1     1939.03     1955.84     67.73 o
  11   4   1      733.94      766.23     45.32 o
  12   4   1     2982.05     2843.54    174.37 o
  13   4   1        5.08      101.37     49.66 o
  14   4   1      564.63      534.90     43.67 o
  15   4   1        0.15       24.29     38.69 o
  16   4   1      249.59      232.30     40.82 o
  17   4   1     1030.85     1023.87     70.33 o
   1   5   1     3219.80     3495.76    138.77 o
   2   5   1     1221.55     1384.93     60.90 o
   3   5   1    12083.49    11019.74    374.55 o
   4   5   1     6636.53     6887.19    285.81 o
   5   5   1     2998.25     3021.81    109.56 o
   6   5   1      930.82      847.70     47.00 o
   7   5   1       35.31       64.22     44.35 o
   8   5   1      387.38      409.92     43.50 o
   9   5   1     3525.01     3237.01    190.98 o
  10   5   1      277.62      276.21     37.51 o
  11   5   1      495.41      473.43     37.20 o
  12   5   1      367.11      328.05     42.98 o
  13   5   1     1189.18     1095.11     46.49 o
  14   5   1      682.92      684.51     43.93 o
  15   5   1      685.35      689.45     39.97 o
  16   5   1      331.42      369.16     42.65 o
  17   5   1      326.04      321.21     46.04 o
   0   6   1     7734.17     8387.24    330.89 o
   1   6   1       27.99       29.15     51.97 o
   2   6   1     5619.25     5807.46    245.79 o
   3   6   1     2154.20     2203.60     99.16 o
   4   6   1      461.56      454.39     47.87 o
   5   6   1    42076.23    41074.16   1333.74 o
   6   6   1      463.31      485.50     45.50 o
   7   6   1      103.51       81.86     39.09 o
   8   6   1      162.51      195.59     41.14 o
   9   6   1        2.15       -4.01     42.93 o
  10   6   1       83.15      145.05     40.46 o
  11   6   1      533.09      515.72     49.10 o
  12   6   1      238.62      210.50     40.62 o
  13   6   1      216.38      244.89     44.02 o
  14   6   1        3.35        7.81     52.97 o
  15   6   1      745.43      783.93     65.31 o
  16   6   1       13.22       17.42     43.09 o
  17   6   1      954.36     1017.43    114.03 o
   1   7   1     1054.79     1199.80     50.79 o
   2   7   1      266.59      295.19     51.23 o
   3   7   1      347.96      415.24     47.17 o
   4   7   1      186.98      255.85     44.17 o
   5   7   1     3038.62     2846.33    147.73 o
   6   7   1     3048.22     2766.59    146.12 o
   7   7   1     2645.97     2472.30     82.83 o
   8   7   1     2900.41     2871.62    113.20 o
   9   7   1      329.28      336.33     39.70 o
  10   7   1      271.97      271.54     39.45 o
  11   7   1       68.51      138.70     47.46 o
  12   7   1      343.11      349.67     42.16 o
  13   7   1      697.66      752.81     70.67 o
  14   7   1       59.97       74.32     50.70 o
  15   7   1      776.42      768.22     80.57 o
  16   7   1        2.59      169.42    105.53 o
   0   8   1        1.04       42.39     67.02 o
   1   8   1      155.57      176.37     50.64 o
   2   8   1        6.94       29.08     43.84 o
   3   8   1      189.01      182.37     46.78 o
   4   8   1       22.07       51.88     43.53 o
   5   8   1     2254.19     2209.41     82.63 o
   6   8   1      362.49      400.77     47.65 o
   7   8   1     2037.51     1898.50     75.19 o
   8   8   1      225.08      226.48     42.53 o
   9   8   1        0.74       99.78     49.03 o
  10   8   1     1487.73     1459.11     59.49 o
  11   8   1       29.30        5.50     40.22 o
  12   8   1      104.35      141.29     45.02 o
  13   8   1      159.40      210.19     46.18 o
  14   8   1      173.49      147.41     50.06 o
  15   8   1     1197.65     1352.89    109.65 o
  16   8   1       93.05      116.72     61.67 o
   1   9   1        1.92      858.04    294.92 o
   2   9   1       44.17      454.71    185.82 o
   3   9   1       43.43       64.09     49.53 o
   4   9   1       72.26      131.23     45.90 o
   5   9   1       21.61       33.48     45.22 o
   6   9   1      213.79      188.15     45.66 o
   7   9   1     6680.48     6656.39    178.31 o
   8   9   1      610.81      682.38     47.00 o
   9   9   1     2103.46     2274.04    107.62 o
  10   9   1      144.70      186.73     43.77 o
  11   9   1        9.48       29.71     43.70 o
  12   9   1      430.70      408.43     47.89 o
  13   9   1      169.35      174.05     46.26 o
  14   9   1      170.14      249.60     56.78 o
  15   9   1        6.57       28.12     51.64 o
   0  10   1     7409.39     7416.60    382.41 o
   1  10   1        2.10       -8.39     51.85 o
   2  10   1     3839.23     3684.43    200.95 o
   3  10   1      523.58      530.22     50.23 o
   4  10   1     3709.57     3626.89    122.31 o
   5  10   1      346.95      313.94     46.82 o
   6  10   1     1956.93     1876.94     82.10 o
   7  10   1     2843.77     2748.45     87.74 o
   8  10   1       21.35       34.56     43.82 o
   9  10   1      590.90      618.49     46.89 o
  10  10   1      450.00      495.02     46.46 o
  11  10   1      565.50      614.30     50.78 o
  12  10   1      167.09      192.10     51.27 o
  13  10   1        5.57       58.54     53.77 o
  14  10   1      195.41      230.07     54.03 o
   1  11   1      762.38      802.31     55.35 o
   2  11   1      747.88      890.02     49.83 o
   3  11   1     1775.30     1946.98     62.23 o
   4  11   1      288.15      249.69     42.64 o
   5  11   1      344.97      333.05     46.45 o
   6  11   1        0.07       73.37     43.71 o
   7  11   1      515.18      537.30     51.83 o
   8  11   1       63.54      116.49     47.59 o
   9  11   1      945.18     1051.83     87.06 o
  10  11   1      158.53      216.93     48.79 o
  11  11   1       38.09      112.84     48.80 o
  12  11   1      141.18      178.07     46.43 o
  13  11   1       10.37       57.69     47.72 o
   0  12   1      252.36      304.63     60.86 o
   1  12   1      602.35      658.51     50.26 o
   2  12   1     1551.22     1577.00     75.27 o
   3  12   1       38.01       54.81     51.45 o
   4  12   1       20.46       44.13     41.13 o
   5  12   1        7.18       63.30     46.01 o
   6  12   1        9.35       63.57     47.33 o
   7  12   1       37.02      118.89     46.42 o
   8  12   1        0.04       62.38     48.43 o
   9  12   1       28.32       54.08     51.55 o
  10  12   1      198.07      268.06     52.38 o
  11  12   1     1937.10     2185.76    149.77 o
  12  12   1       47.57       85.63     51.66 o
   1  13   1       13.44      -50.26     50.26 o
   2  13   1       29.43       -2.47     54.37 o
   3  13   1     1875.64     1895.46     71.89 o
   4  13   1       62.61       84.95     45.40 o
   5  13   1       11.45       -6.27     44.53 o
   6  13   1      270.26      270.68     50.93 o
   7  13   1      563.84      651.68     51.81 o
   8  13   1      167.56      209.73     52.69 o
   9  13   1       50.79       26.84     48.74 o
  10  13   1       18.05       70.41     52.63 o
  11  13   1       10.27        5.10     53.28 o
   0  14   1      109.12      140.56     72.52 o
   1  14   1      612.96      624.84     52.12 o
   2  14   1       49.17       56.76     46.27 o
   3  14   1      156.57      155.78     45.56 o
   4  14   1      570.45      538.71     47.68 o
   5  14   1      225.81      226.16     47.09 o
   6  14   1      587.74      579.82     51.59 o
   7  14   1       39.29       21.45     52.32 o
   8  14   1      144.47      129.92     53.62 o
   9  14   1      225.63      202.14     53.68 o
  10  14   1        2.65        6.74     55.95 o
   1  15   1      633.27      652.07     63.32 o
   2  15   1        4.77       49.69     51.08 o
   3  15   1      659.45      644.51     51.62 o
   4  15   1      114.95      108.67     51.73 o
   5  15   1       20.08       34.66     49.15 o
   6  15   1       21.65       24.32     60.24 o
   7  15   1     1205.47     1222.20     59.95 o
   8  15   1       48.25      113.73     57.29 o
   0  16   1      534.49      573.75     75.41 o
   1  16   1      801.71      753.47     57.50 o
   2  16   1       56.68       69.12     47.02 o
   3  16   1        0.10       45.16     49.42 o
   4  16   1       35.97      130.99     52.14 o
   5  16   1      355.95      315.70     52.99 o
   6  16   1      307.67      285.66     56.94 o
   1  17   1        3.60       20.41     73.27 o
   0   0   2    31384.45    37425.27   1433.98 o
   1   0   2     3155.16     3635.77    117.71 o
   2   0   2     2200.55     2313.39    105.21 o
   3   0   2     3157.80     2894.77    118.62 o
   4   0   2    32419.17    26150.98    763.15 o
   5   0   2     1356.74     1131.51     75.81 o
   6   0   2     3228.36     2881.94    183.81 o
   7   0   2      358.61      395.92     51.58 o
   8   0   2      279.01      191.31     48.93 o
   9   0   2     7031.40     7394.74    399.01 o
  10   0   2    11831.51    11426.73   1107.33 o
  11   0   2      725.07      722.01     71.06 o
  12   0   2        0.11       63.40     47.30 o
  13   0   2     1484.54     1583.92    101.22 o
  14   0   2       89.06       54.46     66.14 o
  15   0   2      344.16      384.40     58.05 o
  16   0   2        0.28      -14.08     56.59 o
  17   0   2      730.10      714.04     92.03 o
  18   0   2       35.90       46.00     56.63 o
   1   1   2     9068.73    10754.67    281.83 o
   2   1   2    27734.93    26747.24    969.93 o
   3   1   2    13575.73    13359.91    399.38 o
   4   1   2     5882.06     4986.15    358.42 o
   5   1   2      380.94      243.19     45.63 o
   6   1   2       38.57       97.15     42.23 o
   7   1   2       21.36       47.50     34.73 o
   8   1   2     8375.23     7206.14    302.39 o
   9   1   2     2016.27     1963.15     87.03 o
  10   1   2      527.74      513.20     36.13 o
  11   1   2        0.21        9.29     34.58 o
  12   1   2     3502.90     3561.86     97.56 o
  13   1   2      774.12      771.41     37.45 o
  14   1   2      429.87      436.92     36.97 o
  15   1   2      919.86      936.89     39.41 o
  16   1   2     1118.00     1275.69     79.49 o
  17   1   2        8.21        6.48     37.25 o
  18   1   2      141.28      104.66     42.97 o
   0   2   2    16632.70    18361.86    678.47 o
   1   2   2     1115.92     1125.55     75.00 o
   2   2   2    11165.58    10267.00    443.26 o
   3   2   2     1580.49     1240.92     72.63 o
   4   2   2      523.25      739.46     59.24 o
   5   2   2     3780.14     3483.99    199.95 o
   6   2   2      812.70      671.67     47.87 o
   7   2   2      886.59      888.63     55.63 o
   8   2   2        3.09       53.24     38.17 o
   9   2   2     1679.74     1695.77     55.44 o
  10   2   2     2408.97     2415.47    121.72 o
  11   2   2      641.82      570.20     33.92 o
  12   2   2      289.90      275.71     35.79 o
  13   2   2      473.00      572.67     36.72 o
  14   2   2      138.82      197.82     36.03 o
  15   2   2        7.84       -6.96     38.51 o
  16   2   2       62.18       40.06     40.94 o
  17   2   2      446.92      421.62     40.47 o
  18   2   2        5.35       56.26     46.61 o
   1   3   2     4458.54     4694.14    157.57 o
   2   3   2    21517.04    20840.67    731.58 o
   3   3   2      297.50      291.02     54.39 o
   4   3   2       13.64       16.14     48.53 o
   5   3   2       18.13       36.06     42.09 o
   6   3   2      470.51      501.19     42.32 o
   7   3   2      130.33      204.59     42.89 o
   8   3   2     1131.78      950.55     38.82 o
   9   3   2       82.02      870.29    330.94 o
  10   3   2     2892.47     2821.39    107.65 o
  11   3   2      111.36      136.76     37.17 o
  12   3   2     3351.08     3060.59    120.81 o
  13   3   2      152.97      162.24     36.88 o
  14   3   2      969.50      835.00     36.05 o
  15   3   2       12.98       37.42     39.07 o
  16   3   2      128.47      160.43     39.84 o
  17   3   2        3.95       36.10     43.71 o
   0   4   2     2456.81     2890.47    121.76 o
   1   4   2       66.63       70.31     64.38 o
   2   4   2       37.16      101.62     57.87 o
   3   4   2     6847.06     6730.87    294.95 o
   4   4   2     7107.60     7145.44    350.96 o
   5   4   2     1531.61     1546.54     71.07 o
   6   4   2     1444.91     1459.01     77.13 o
   7   4   2        0.01       41.39     39.60 o
   8   4   2       60.58       90.37     40.51 o
   9   4   2       26.03      -11.46     41.80 o
  10   4   2      443.43      419.30     46.81 o
  11   4   2      448.16      459.06     40.53 o
  12   4   2      632.17      616.11     37.61 o
  13   4   2      204.83      198.86     41.20 o
  14   4   2       10.61       49.21     42.85 o
  15   4   2      349.84      267.37     39.40 o
  16   4   2      100.68      129.77     38.46 o
  17   4   2       74.14       71.83     41.96 o
   1   5   2      558.87      460.42     59.35 o
   2   5   2      951.71      986.91     50.56 o
   3   5   2     4799.91     4423.99    246.58 o
   4   5   2     3598.87     3557.60    175.16 o
   5   5   2      428.67      433.11     46.25 o
   6   5   2       67.84       71.81     43.13 o
   7   5   2      351.06      265.42     39.44 o
   8   5   2       14.29       23.89     41.00 o
   9   5   2      994.08      981.51     63.06 o
  10   5   2        0.56       17.14     40.07 o
  11   5   2      113.24      109.45     36.08 o
  12   5   2       29.95       71.01     46.43 o
  13   5   2      178.74      177.65     40.18 o
  14   5   2      159.72      148.98     42.62 o
  15   5   2      314.39      295.47     39.65 o
  16   5   2      153.91      146.10     39.51 o
  17   5   2        4.55       27.62     42.84 o
   0   6   2     1424.33     1543.11     90.95 o
   1   6   2        0.08      -31.28     52.70 o
   2   6   2     3751.40     3471.81    136.69 o
   3   6   2     3756.96     3922.30    117.93 o
   4   6   2     1635.54     1758.13     86.70 o
   5   6   2        3.52       16.63     40.59 o
   6   6   2     3981.66     4129.42    175.93 o
   7   6   2     1109.29     1030.15     58.48 o
   8   6   2      610.46      542.99     42.79 o
   9   6   2      984.74     1033.14     44.69 o
  10   6   2        0.20       -3.02     43.39 o
  11   6   2      489.14      560.91     45.50 o
  12   6   2      952.47      840.99     45.13 o
  13   6   2      723.55      753.77     55.71 o
  14   6   2      157.78      176.50     41.69 o
  15   6   2     1217.75     1199.21    106.37 o
  16   6   2      267.14      235.61     43.63 o
  17   6   2      255.04      186.67     45.26 o
   1   7   2      574.90      497.71     51.56 o
   2   7   2        0.24       15.28     47.28 o
   3   7   2     9987.15     9966.63    256.61 o
   4   7   2      220.22      299.15     49.28 o
   5   7   2       13.24       18.96     42.78 o
   6   7   2     1087.83     1034.07     46.75 o
   7   7   2      223.37      222.76     46.68 o
   8   7   2     1736.81     1678.94     90.78 o
   9   7   2     4198.67     4140.54    188.46 o
  10   7   2      395.78      431.60     44.94 o
  11   7   2      165.61      183.34     45.34 o
  12   7   2      164.90      226.53     43.61 o
  13   7   2      111.68      101.76     39.67 o
  14   7   2       52.74      103.48     47.59 o
  15   7   2      303.38      263.34     47.83 o
  16   7   2      614.05      786.93    111.64 o
   0   8   2      616.16      541.19     71.14 o
   1   8   2      598.95      607.54     49.20 o
   2   8   2     2526.38     2507.91     72.37 o
   3   8   2      301.55      339.35     47.06 o
   4   8   2        0.74      738.10    252.00 o
   5   8   2     1001.15     1136.18     62.12 o
   6   8   2     1768.27     1706.14     59.31 o
   7   8   2      751.55      786.20     46.29 o
   8   8   2     3901.67     3925.37    172.85 o
   9   8   2       70.61       90.33     41.73 o
  10   8   2      569.49      507.41     41.55 o
  11   8   2      137.15      160.97     43.28 o
  12   8   2      341.65      360.28     47.71 o
  13   8   2       62.60      136.26     50.87 o
  14   8   2        4.41      -36.38     53.20 o
  15   8   2      367.69      507.30     59.31 o
  16   8   2      763.80      733.69     87.64 o
   1   9   2      567.55      637.09     47.40 o
   2   9   2     1690.89     1637.14     79.78 o
   3   9   2     1497.50     1434.22     68.80 o
   4   9   2     3083.48     3003.41     77.55 o
   5   9   2      526.04      556.36     43.77 o
   6   9   2        7.77       26.32     40.52 o
   7   9   2      407.83      346.84     43.35 o
   8   9   2     3209.67     3090.29     99.50 o
   9   9   2      780.65      721.62     48.72 o
  10   9   2      399.13      319.45     42.36 o
  11   9   2        3.47      -47.09     47.09 o
  12   9   2      228.99      262.46     46.35 o
  13   9   2        1.37       66.13     52.46 o
  14   9   2      273.49      304.49     50.19 o
  15   9   2        4.04      -10.93     63.31 o
   0  10   2     3934.50     4390.39     82.62 o
   1  10   2       63.54      132.94     51.32 o
   2  10   2      115.19      152.10     47.05 o
   3  10   2      319.51      297.68     43.32 o
   4  10   2      961.89      956.52     45.28 o
   5  10   2      159.70      165.30     49.17 o
   6  10   2      755.31      792.00     51.57 o
   7  10   2      186.70      269.12     49.48 o
   8  10   2      680.32      742.01     45.80 o
   9  10   2      535.23      548.10     53.29 o
  10  10   2     1645.33     1817.65     64.42 o
  11  10   2      205.14      193.74     43.22 o
  12  10   2      444.65      397.52     50.27 o
  13  10   2       52.80       81.70     52.05 o
  14  10   2       99.84      118.35     51.48 o
   1  11   2      665.45      677.13     47.90 o
   2  11   2       84.29      102.19     48.60 o
   3  11   2      217.25      222.59     47.98 o
   4  11   2     2143.25     2134.82     68.91 o
   5  11   2        1.91       30.88     41.23 o
   6  11   2       27.12       58.43     45.06 o
   7  11   2      392.31      431.22     48.51 o
   8  11   2      527.40      610.92     44.19 o
   9  11   2      288.72      242.87     44.66 o
  10  11   2        0.12       43.25     47.94 o
  11  11   2       57.00       85.01     46.66 o
  12  11   2      166.31      195.56     44.99 o
  13  11   2       30.16       33.83     46.88 o
   0  12   2     7138.18     7259.39    165.60 o
   1  12   2      281.75      236.08     48.23 o
   2  12   2     1326.82     1351.58     45.36 o
   3  12   2      219.82      201.54     45.49 o
   4  12   2     1619.89     1704.64     57.53 o
   5  12   2        2.74       39.25     47.01 o
   6  12   2     1471.54     1507.57     53.47 o
   7  12   2      113.60      113.11     51.77 o
   8  12   2      629.38      621.68     64.04 o
   9  12   2        1.57       90.30     47.92 o
  10  12   2     1411.36     1380.14     73.44 o
  11  12   2        6.57       47.86     51.20 o
  12  12   2       62.61       69.27     49.46 o
   1  13   2      643.08      726.34     49.78 o
   2  13   2     1241.90     1316.82     52.56 o
   3  13   2     2016.67     2226.32     94.23 o
   4  13   2       76.07       95.47     45.95 o
   5  13   2      546.52      481.46     47.45 o
   6  13   2        5.35       60.95     50.75 o
   7  13   2      314.94      327.76     50.84 o
   8  13   2      195.67      339.91     57.97 o
   9  13   2      735.45      761.03     54.07 o
  10  13   2       17.31       50.74     54.70 o
  11  13   2       32.19       89.59     55.90 o
   0  14   2      263.35      336.81     66.51 o
   1  14   2        3.42      -15.46     48.12 o
   2  14   2        6.32        7.50     47.16 o
   3  14   2      191.42      199.21     45.83 o
   4  14   2       42.46       39.36     48.83 o
   5  14   2       30.38       42.85     47.03 o
   6  14   2       15.37       40.99     56.37 o
   7  14   2       59.87       46.25     58.38 o
   8  14   2       79.89      122.19     54.34 o
   9  14   2      106.60      143.76     58.36 o
  10  14   2       12.23        0.65     52.64 o
   1  15   2        0.72       85.23     49.73 o
   2  15   2      717.83      692.76     50.77 o
   3  15   2      147.96      148.72     49.47 o
   4  15   2       86.57      104.61     44.55 o
   5  15   2       48.24       82.99     47.96 o
   6  15   2       11.59       92.10     53.37 o
   7  15   2        0.97       60.34     54.12 o
   8  15   2       55.97       64.76     59.14 o
   0  16   2       61.98       15.83     67.65 o
   1  16   2       13.39       -6.73     44.76 o
   2  16   2        0.13       53.85     52.76 o
   3  16   2      119.57      116.44     58.64 o
   4  16   2       36.94       17.89     55.87 o
   5  16   2        6.17       19.32     48.34 o
   6  16   2      235.76      215.14     62.12 o
   1   1   3     1667.97     1838.46     72.76 o
   2   1   3     2088.64     2071.86     67.66 o
   3   1   3       20.72       28.19     51.85 o
   4   1   3     7164.64     6693.91    269.74 o
   5   1   3     2044.47     1775.13     99.48 o
   6   1   3     1956.98     1931.00     50.45 o
   7   1   3     7897.08     7823.44    239.55 o
   8   1   3      405.88      429.27     36.74 o
   9   1   3     1265.87     1279.43     60.58 o
  10   1   3      760.67      715.63     37.19 o
  11   1   3       59.01       73.87     34.43 o
  12   1   3        9.08       58.47     39.25 o
  13   1   3       24.71       53.35     34.95 o
  14   1   3      647.29      690.65     39.48 o
  15   1   3       30.56       73.95     38.43 o
  16   1   3      145.75      140.28     38.57 o
  17   1   3       98.42      111.18     38.98 o
  18   1   3        3.91       -9.66     42.93 o
   0   2   3    14747.43    15905.85    481.58 o
   1   2   3    11809.50    12061.30    263.47 o
   2   2   3    10147.13    10008.78    362.74 o
   3   2   3     7727.48     7220.65    390.20 o
   4   2   3      219.62      209.45     48.62 o
   5   2   3      177.92      188.98     47.77 o
   6   2   3       58.73       74.19     38.39 o
   7   2   3      827.70      703.54     38.86 o
   8   2   3      314.42      226.98     34.68 o
   9   2   3      281.51      237.16     37.49 o
  10   2   3       33.10       40.87     33.73 o
  11   2   3     1199.02     1302.63     55.61 o
  12   2   3      330.86      310.40     33.93 o
  13   2   3       76.93      133.15     36.70 o
  14   2   3      649.39      665.95     38.26 o
  15   2   3      310.92      352.02     40.50 o
  16   2   3       67.90       96.94     43.00 o
  17   2   3       27.64        3.64     42.21 o
  18   2   3      524.13      342.81     73.86 o
   1   3   3    16973.88    16632.92    439.35 o
   2   3   3     7546.88     7699.05    276.63 o
   3   3   3     4631.89     4754.73    168.21 o
   4   3   3      570.66      517.18     46.15 o
   5   3   3     3752.93     3326.07     89.85 o
   6   3   3      775.98      829.03     40.69 o
   7   3   3    16207.37    15880.74    466.41 o
   8   3   3     1654.18     1726.72     94.93 o
   9   3   3      644.01      563.55     37.75 o
  10   3   3      354.56      372.32     37.36 o
  11   3   3      708.01      714.71     39.87 o
  12   3   3     1018.48     1141.53     85.51 o
  13   3   3      884.85      851.88     41.07 o
  14   3   3       11.89       30.96     40.11 o
  15   3   3      161.24      131.66     36.46 o
  16   3   3       23.48       58.41     43.29 o
  17   3   3      286.32      312.91     43.26 o
   0   4   3        5.71        5.36     79.66 o
   1   4   3     2667.47     2598.92     74.89 o
   2   4   3     7468.86     7479.85    263.75 o
   3   4   3     1742.29     1647.35     81.91 o
   4   4   3      133.78      202.82     42.91 o
   5   4   3      850.73      879.56     52.92 o
   6   4   3     1187.67     1016.09     84.65 o
   7   4   3     4313.20     4144.98    103.94 o
   8   4   3      209.96      206.87     35.56 o
   9   4   3     4304.74     4052.32    175.99 o
  10   4   3     1563.58     1464.16     97.60 o
  11   4   3      203.34      217.85     35.88 o
  12   4   3     1204.30     1210.38     70.21 o
  13   4   3     1635.79     1639.32     64.72 o
  14   4   3      193.39      219.56     41.09 o
  15   4   3     1428.14     1639.31     89.86 o
  16   4   3       55.35       34.62     41.24 o
  17   4   3       30.60       27.18     40.20 o
   1   5   3     4701.35     4605.75     93.50 o
   2   5   3     4264.48     4419.13    146.62 o
   3   5   3     1351.63     1294.86     48.02 o
   4   5   3     7725.89     7762.10    319.43 o
   5   5   3     1856.73     1666.33     63.38 o
   6   5   3      741.82      739.36     42.70 o
   7   5   3     1114.28      990.88     65.47 o
   8   5   3      548.93      507.64     40.39 o
   9   5   3     1142.33     1085.34     55.85 o
  10   5   3      344.21      364.66     39.24 o
  11   5   3     1010.80     1049.62     46.06 o
  12   5   3       20.91       60.61     37.81 o
  13   5   3     1361.86     1445.17     85.88 o
  14   5   3      869.96      737.92     42.70 o
  15   5   3       13.80      -44.46     44.46 o
  16   5   3      130.78      142.51     44.90 o
  17   5   3      135.43      136.31     39.83 o
   0   6   3     2130.62     2150.84     79.37 o
   1   6   3     1881.79     1808.64     55.22 o
   2   6   3     1736.30     2339.21    228.24 o
   3   6   3        9.99       16.48     46.26 o
   4   6   3     3256.33     3276.29    136.38 o
   5   6   3     5921.85     5309.82    222.22 o
   6   6   3       17.57       47.43     40.10 o
   7   6   3      467.86      961.15    239.50 o
   8   6   3      909.79      890.28     41.50 o
   9   6   3     1366.57     1248.64     88.50 o
  10   6   3      425.75      453.19     43.54 o
  11   6   3      342.11      375.56     39.72 o
  12   6   3        1.98       17.77     46.88 o
  13   6   3      569.27      541.81     43.29 o
  14   6   3       82.35      136.01     43.26 o
  15   6   3     1141.09     1091.84     73.56 o
  16   6   3        2.86       79.37     48.32 o
   1   7   3      333.94      376.58     51.58 o
   2   7   3      319.74      337.11     47.50 o
   3   7   3      669.81      567.72     43.79 o
   4   7   3      201.79      211.35     44.79 o
   5   7   3      972.86      977.78     43.55 o
   6   7   3      528.83      512.74     48.34 o
   7   7   3     1248.23     1220.18     42.59 o
   8   7   3      235.14      276.44     38.86 o
   9   7   3     5263.42     5254.98    247.34 o
  10   7   3      120.02      167.89     43.32 o
  11   7   3        3.41       47.47     40.88 o
  12   7   3       72.25      110.77     40.89 o
  13   7   3      161.41      148.86     44.28 o
  14   7   3      235.59      211.22     45.87 o
  15   7   3      650.73      680.93     44.63 o
  16   7   3        8.30      -11.42     56.04 o
   0   8   3      835.31      939.31     69.21 o
   1   8   3      222.93      245.87     44.22 o
   2   8   3      772.69      883.03     48.22 o
   3   8   3      191.74      165.67     47.72 o
   4   8   3      212.23      213.80     45.18 o
   5   8   3     1206.61     1136.92     53.67 o
   6   8   3       94.06       48.74     43.08 o
   7   8   3      390.88      469.05     43.12 o
   8   8   3     1952.72     1884.30     72.20 o
   9   8   3      578.74      719.31     45.06 o
  10   8   3      112.34      165.39     44.67 o
  11   8   3      305.73      308.97     41.61 o
  12   8   3       57.37       75.10     45.34 o
  13   8   3      327.41      391.40     48.58 o
  14   8   3        0.75      -18.35     55.18 o
  15   8   3       80.90       82.79     45.15 o
  16   8   3       21.82     -109.10    214.07 o
   1   9   3     1111.42     1050.44     50.13 o
   2   9   3      652.90      719.66     44.54 o
   3   9   3     6304.89     6186.81    224.05 o
   4   9   3     1006.59     1002.44     47.01 o
   5   9   3     1301.36     1233.45     57.69 o
   6   9   3        1.88       39.33     47.88 o
   7   9   3     2309.59     2324.70     77.25 o
   8   9   3     1283.32     1295.14     68.04 o
   9   9   3     1787.14     1843.68     77.05 o
  10   9   3      120.20      103.52     47.67 o
  11   9   3      383.06      425.71     45.91 o
  12   9   3        0.63       81.43     44.64 o
  13   9   3      151.19      220.58     45.73 o
  14   9   3      116.61      222.13     62.16 o
  15   9   3      547.90      565.13     93.77 o
   0  10   3        0.27       20.71     71.30 o
   1  10   3        0.14       39.00     51.11 o
   2  10   3       71.77      101.54     45.17 o
   3  10   3       35.39       44.23     45.40 o
   4  10   3     1551.21     1557.11     46.80 o
   5  10   3        3.32       29.35     46.98 o
   6  10   3     3152.94     3344.93    185.33 o
   7  10   3       11.61       50.36     42.25 o
   8  10   3      162.85      234.42     51.01 o
   9  10   3      149.58      237.50     48.02 o
  10  10   3       26.10       67.55     47.19 o
  11  10   3        0.18        3.03     44.65 o
  12  10   3        1.43       37.32     48.61 o
  13  10   3      652.58      667.14     58.36 o
  14  10   3       72.43      142.38     47.69 o
   1  11   3     1453.04     1406.49     52.38 o
   2  11   3       93.06       98.37     47.18 o
   3  11   3     2596.49     2612.51     94.88 o
   4  11   3       89.64       46.91     44.23 o
   5  11   3     1298.85     1259.27     52.30 o
   6  11   3       10.07        8.75     50.65 o
   7  11   3      144.34      120.81     44.10 o
   8  11   3       18.17        7.41     49.66 o
   9  11   3       27.57       15.72     45.07 o
  10  11   3       31.05      130.21     51.70 o
  11  11   3       27.41       86.30     49.56 o
  12  11   3        4.16       36.48     49.07 o
  13  11   3      187.20      219.52     52.77 o
   0  12   3       50.14       56.11     65.93 o
   1  12   3      756.86      768.74     46.37 o
   2  12   3      239.19      265.16     48.88 o
   3  12   3        4.82       40.71     46.61 o
   4  12   3      182.00      218.52     47.04 o
   5  12   3       13.66       58.36     43.36 o
   6  12   3      576.15      617.70     45.88 o
   7  12   3      216.65      284.60     46.52 o
   8  12   3        0.12        2.85     49.61 o
   9  12   3       60.25       83.02     48.61 o
  10  12   3      201.70      251.09     48.21 o
  11  12   3      366.99      392.68     49.18 o
  12  12   3       37.63       85.17     50.01 o
   1  13   3      287.92      368.39     46.49 o
   2  13   3        0.05      257.75     98.91 o
   3  13   3      763.00      768.08     47.11 o
   4  13   3       27.79       22.41     46.19 o
   5  13   3      291.43      307.48     47.83 o
   6  13   3        9.74       47.51     45.48 o
   7  13   3       68.00       89.97     44.64 o
   8  13   3       97.60      115.67     50.49 o
   9  13   3       34.92        2.23     49.63 o
  10  13   3       17.07       45.36     56.87 o
  11  13   3       33.56       35.08     51.84 o
   0  14   3        6.63       59.25     68.29 o
   1  14   3      758.73      716.16     59.00 o
   2  14   3       30.14      101.24     45.82 o
   3  14   3        2.73       13.22     47.82 o
   4  14   3        7.63       27.96     44.35 o
   5  14   3       90.22      118.02     45.52 o
   6  14   3       26.23       69.89     51.00 o
   7  14   3      228.10      183.67     53.86 o
   8  14   3       60.25       76.78     52.91 o
   9  14   3      175.79      199.90     54.31 o
  10  14   3        2.60       39.74     57.14 o
   1  15   3      145.62       91.41     51.39 o
   2  15   3      320.60      304.52     54.63 o
   3  15   3     1342.08     1461.91    102.70 o
   4  15   3        0.99       60.33     47.40 o
   5  15   3      325.52      258.68     48.13 o
   6  15   3        6.05       23.87     52.88 o
   7  15   3       62.81       57.59     52.66 o
   8  15   3       15.71       81.78     52.96 o
   0  16   3      117.83      101.61     66.35 o
   1  16   3      685.28      559.14     52.52 o
   2  16   3       22.97       17.10     45.92 o
   3  16   3       19.45       57.70     52.88 o
   4  16   3        8.80       62.12     51.10 o
   5  16   3      840.95      782.25     65.26 o
   0   0   4    70427.23    72849.45   2231.91 o
   1   0   4    39495.95    44860.39    785.22 o
   2   0   4    27148.14    29517.11    591.52 o
   3   0   4     4788.99     5254.45    158.99 o
   4   0   4    19986.17    19404.21    615.35 o
   5   0   4      597.40      756.03     62.65 o
   6   0   4     3090.86     3202.99    117.16 o
   7   0   4     4213.30     4161.34    180.80 o
   8   0   4       32.26      138.67     48.16 o
   9   0   4     3806.49     3929.02    190.61 o
  10   0   4      528.58      540.98     56.45 o
  11   0   4      192.59      161.42     45.73 o
  12   0   4      179.21      167.75     51.36 o
  13   0   4      471.92      508.15     53.81 o
  14   0   4     4057.04     4558.93    131.92 o
  15   0   4      350.56      369.72     53.96 o
  16   0   4      216.40      233.14     53.31 o
  17   0   4      188.97      284.74     58.16 o
  18   0   4        0.26       16.56     72.96 o
   1   1   4    74562.20    77762.48   1844.08 o
   2   1   4     6610.30     6364.85    193.24 o
   3   1   4      868.98      775.56     56.55 o
   4   1   4      797.70      708.85     47.38 o
   5   1   4     5215.84     4600.57    161.25 o
   6   1   4     2958.22     3008.58     67.88 o
   7   1   4       54.36       10.25     36.29 o
   8   1   4     2854.42     2619.93    117.94 o
   9   1   4       91.89      127.23     44.76 o
  10   1   4      879.36      880.18     44.14 o
  11   1   4     1808.47     1767.45     70.09 o
  12   1   4      450.99      443.48     37.12 o
  13   1   4     1422.22     1410.59     67.55 o
  14   1   4     3780.37     3458.74    211.83 o
  15   1   4       70.17      117.24     40.13 o
  16   1   4        3.59       22.97     43.79 o
  17   1   4       83.84       87.79     44.66 o
  18   1   4       15.39       42.06     79.97 o
   0   2   4     4807.48     4822.21    204.78 o
   1   2   4      153.04      139.67     57.45 o
   2   2   4      658.25      789.25     61.61 o
   3   2   4     6624.27     6290.34    227.04 o
   4   2   4     2087.94     1880.92     57.79 o
   5   2   4     1846.59     2118.41     78.16 o
   6   2   4      299.43      249.08     39.32 o
   7   2   4     4480.31     4240.35    205.88 o
   8   2   4      174.76      213.71     36.15 o
   9   2   4       28.94       53.81     33.81 o
  10   2   4     1298.53     1315.38     39.57 o
  11   2   4     1409.48     1282.26     57.45 o
  12   2   4      772.76      786.65     51.43 o
  13   2   4      124.35      113.48     35.25 o
  14   2   4      293.83      257.83     35.64 o
  15   2   4      456.36      518.27     41.56 o
  16   2   4      616.01      668.49     45.03 o
  17   2   4       47.97       14.96     43.80 o
   1   3   4     1399.47     1410.37     49.73 o
   2   3   4     8134.17     7914.33    168.39 o
   3   3   4     2487.69     2428.75     80.67 o
   4   3   4      517.38      433.50     41.69 o
   5   3   4      609.40      625.85     39.16 o
   6   3   4     2438.62     2399.35     62.14 o
   7   3   4      104.81      127.90     35.17 o
   8   3   4       79.09      110.78     34.87 o
   9   3   4      742.93      749.09     35.60 o
  10   3   4     1503.04     1423.93     43.46 o
  11   3   4      115.45      134.70     35.31 o
  12   3   4     1588.56     1410.99     62.56 o
  13   3   4     1150.77     1163.28     59.25 o
  14   3   4      248.17      201.27     37.72 o
  15   3   4       42.88       62.14     38.67 o
  16   3   4       49.93       50.87     41.60 o
  17   3   4      112.81      113.78     43.88 o
   0   4   4      119.03      123.82     68.84 o
   1   4   4      520.32      571.16     52.45 o
   2   4   4      201.28      221.50     47.53 o
   3   4   4     6832.49     6639.62    208.19 o
   4   4   4      627.38      673.36     40.53 o
   5   4   4      234.47      247.98     41.74 o
   6   4   4     1458.92     1474.68     59.98 o
   7   4   4      508.64      533.36     37.03 o
   8   4   4        4.36       -5.24     43.45 o
   9   4   4       82.45      106.41     38.58 o
  10   4   4       17.65       19.24     35.13 o
  11   4   4     1740.43     1676.74     59.70 o
  12   4   4     1900.46     1944.81     76.49 o
  13   4   4      699.91      779.54     42.33 o
  14   4   4       60.60       77.64     43.50 o
  15   4   4       88.51      138.66     39.05 o
  16   4   4      466.27      411.00     37.54 o
  17   4   4        0.05       41.37     45.90 o
   1   5   4      158.46      247.64     52.33 o
   2   5   4      125.95      160.97     49.50 o
   3   5   4     4101.11     3742.90    135.21 o
   4   5   4       11.03        0.64     40.66 o
   5   5   4     2538.61     2296.66    112.59 o
   6   5   4     4572.20     4428.29    180.10 o
   7   5   4       92.08       97.19     39.20 o
   8   5   4       51.09       35.31     38.10 o
   9   5   4      784.80      763.84     38.90 o
  10   5   4      231.66      224.02     38.59 o
  11   5   4      769.87      757.14     36.22 o
  12   5   4      343.83      289.20     37.84 o
  13   5   4       22.05       16.48     40.10 o
  14   5   4       51.05       58.74     39.78 o
  15   5   4       27.45       68.77     46.23 o
  16   5   4        1.37       24.58     39.58 o
  17   5   4      210.70      136.43     42.40 o
   0   6   4      344.87      424.95     65.50 o
   1   6   4     8408.19     8875.64    187.31 o
   2   6   4       15.78       25.44     48.51 o
   3   6   4      667.06      727.70     46.30 o
   4   6   4      330.41      381.78     42.23 o
   5   6   4     1209.13     1161.21     49.37 o
   6   6   4      178.89      173.40     40.66 o
   7   6   4     1426.69     1359.99     51.76 o
   8   6   4       15.35       30.50     38.79 o
   9   6   4       58.98      108.22     40.27 o
  10   6   4       37.17       84.31     39.14 o
  11   6   4      451.74      471.89     45.27 o
  12   6   4      157.83      142.73     38.82 o
  13   6   4     1413.22     1519.70    100.17 o
  14   6   4        0.07        9.48     38.73 o
  15   6   4      439.07      455.58     40.37 o
  16   6   4      203.46      197.11     51.42 o
   1   7   4     1159.84      967.79     46.26 o
   2   7   4     3057.74     3133.96     80.24 o
   3   7   4      346.05      345.78     44.50 o
   4   7   4      314.43      255.48     44.15 o
   5   7   4     3000.37     2884.08    142.47 o
   6   7   4      139.81      184.91     43.74 o
   7   7   4     2947.09     2735.62     75.56 o
   8   7   4       84.92      100.04     38.62 o
   9   7   4        4.31       44.21     40.28 o
  10   7   4      521.69      520.03     43.59 o
  11   7   4      177.29      203.95     47.70 o
  12   7   4      522.08      574.10     44.64 o
  13   7   4      210.96      259.68     43.22 o
  14   7   4      271.07      292.03     42.22 o
  15   7   4        0.48       14.99     41.23 o
  16   7   4       18.55       17.12     47.52 o
   0   8   4       81.43      185.32     71.37 o
   1   8   4     5128.53     5465.06    112.25 o
   2   8   4     1290.40     1284.92     46.79 o
   3   8   4     1142.89     1163.23     48.93 o
   4   8   4      488.58      427.06     41.00 o
   5   8   4      444.07      434.38     43.87 o
   6   8   4       12.94       21.61     43.31 o
   7   8   4       43.01       79.61     41.68 o
   8   8   4       53.57      103.86     43.71 o
   9   8   4        3.69       18.65     40.43 o
  10   8   4      113.50      110.17     43.55 o
  11   8   4       22.02       55.99     43.61 o
  12   8   4      712.83      781.51     62.05 o
  13   8   4      121.89      177.59     52.94 o
  14   8   4      110.54      111.22     44.00 o
  15   8   4       74.59      110.62     46.70 o
   1   9   4     1567.75     1677.34     50.10 o
   2   9   4      819.28      877.53     47.33 o
   3   9   4       33.42       55.85     45.64 o
   4   9   4      144.53      157.95     43.42 o
   5   9   4      225.86      210.28     44.91 o
   6   9   4      448.81      426.40     45.13 o
   7   9   4      242.47      252.37     44.59 o
   8   9   4     1685.57     1583.11     65.67 o
   9   9   4      541.39      481.64     48.69 o
  10   9   4     1124.68     1231.51     54.32 o
  11   9   4        0.09       39.80     48.05 o
  12   9   4      307.17      339.15     45.37 o
  13   9   4        0.24      -11.75     46.96 o
  14   9   4      478.56      514.48     52.42 o
  15   9   4        0.18      -10.17     46.91 o
   0  10   4     4482.49     4817.17    209.49 o
   1  10   4       65.50       94.05     47.55 o
   2  10   4      185.67      241.95     43.50 o
   3  10   4      735.49      737.52     46.43 o
   4  10   4      835.93      866.10     47.04 o
   5  10   4       57.88       78.18     45.34 o
   6  10   4      885.36      889.83     47.47 o
   7  10   4      334.72      348.35     46.28 o
   8  10   4        0.09       26.63     43.02 o
   9  10   4       20.03       58.42     49.40 o
  10  10   4      315.53      367.63     46.18 o
  11  10   4      276.66      237.93     48.86 o
  12  10   4      803.77      982.01     70.46 o
  13  10   4        7.33       -3.35     46.05 o
  14  10   4      151.90      123.39     53.64 o
   1  11   4      818.62      755.74     44.61 o
   2  11   4      848.42      862.78     44.76 o
   3  11   4     1796.97     1679.03     59.99 o
   4  11   4      777.04      823.15     46.84 o
   5  11   4      223.05      195.07     46.14 o
   6  11   4      993.38     1024.19     48.51 o
   7  11   4      108.07      134.45     43.44 o
   8  11   4       89.08      173.97     47.32 o
   9  11   4       20.30       86.04     45.03 o
  10  11   4      150.78      165.84     47.08 o
  11  11   4       52.66       52.15     49.53 o
  12  11   4       48.30       52.54     47.89 o
  13  11   4       51.24       60.44     46.14 o
   0  12   4     3560.09     3627.81    134.66 o
   1  12   4      526.00      619.16     45.90 o
   2  12   4      378.78      342.82     44.81 o
   3  12   4      369.51      373.20     47.12 o
   4  12   4      498.87      556.97     48.30 o
   5  12   4      156.02      107.84     43.52 o
   6  12   4     1083.81     1168.73     49.12 o
   7  12   4       18.72       -9.73     45.23 o
   8  12   4        1.44      -41.46     56.85 o
   9  12   4      279.66      349.57     51.91 o
  10  12   4      724.13      704.89     53.25 o
  11  12   4      324.00      319.57     47.41 o
  12  12   4      373.61      411.60     56.01 o
   1  13   4      993.79     1048.43     56.09 o
   2  13   4     1236.91     1233.51     57.57 o
   3  13   4       84.58      110.65     44.50 o
   4  13   4      170.98      226.94     50.62 o
   5  13   4       74.10      133.79     50.07 o
   6  13   4       11.50       22.50     45.92 o
   7  13   4      224.26      288.47     51.98 o
   8  13   4      135.82      172.62     49.69 o
   9  13   4       52.12       97.50     49.07 o
  10  13   4        0.53       42.73     48.64 o
  11  13   4      368.25      280.21     50.25 o
   0  14   4       72.88       27.20     71.27 o
   1  14   4      143.39      136.64     46.20 o
   2  14   4       14.06       16.93     45.38 o
   3  14   4        2.82      -10.91     44.56 o
   4  14   4      641.95      538.44     45.11 o
   5  14   4      332.45      343.76     48.95 o
   6  14   4      206.89      185.54     55.06 o
   7  14   4      220.78      253.20     51.89 o
   8  14   4       23.44       80.71     49.57 o
   9  14   4      435.66      356.97     50.16 o
   1  15   4        0.91      -47.76     47.76 o
   2  15   4       58.29       62.25     47.66 o
   3  15   4        1.77      112.95     52.89 o
   4  15   4       38.64       10.84     43.94 o
   5  15   4       14.79       34.13     48.56 o
   6  15   4       84.40       52.44     48.11 o
   7  15   4       23.07       -1.78     52.45 o
   8  15   4       22.10      -11.48     48.50 o
   0  16   4       29.80      -14.10     66.57 o
   1  16   4       74.63       65.15     45.55 o
   2  16   4       21.25       17.15     46.49 o
   3  16   4       67.10       46.22     54.00 o
   4  16   4       83.73      137.12     54.84 o
   5  16   4       53.74       48.99     51.37 o
   1   1   5      804.91      860.44     51.73 o
   2   1   5     3803.86     3771.56     87.59 o
   3   1   5    11159.04    11314.53    248.97 o
   4   1   5      272.64      307.55     40.66 o
   5   1   5     1608.35     1619.99     55.66 o
   6   1   5      924.23     1016.05     40.64 o
   7   1   5        0.02        3.50     34.84 o
   8   1   5      287.87      263.08     35.58 o
   9   1   5        3.25       50.43     32.76 o
  10   1   5     1074.61     1019.24     59.68 o
  11   1   5     1322.86     1375.29     51.54 o
  12   1   5       20.92        1.36     34.41 o
  13   1   5        3.51       37.58     36.19 o
  14   1   5      321.47      357.25     37.20 o
  15   1   5      110.87      180.60     42.98 o
  16   1   5        7.40       11.61     41.81 o
  17   1   5       49.95       60.33     46.01 o
   0   2   5    22338.93    22619.70   1021.00 o
   1   2   5     1242.84     1443.10     48.72 o
   2   2   5       32.53       32.94     47.45 o
   3   2   5     1311.54     1473.81     46.16 o
   4   2   5      776.97      738.71     40.71 o
   5   2   5     1452.80     1252.27     43.16 o
   6   2   5     1505.39     1482.46     66.96 o
   7   2   5      340.03      319.72     34.89 o
   8   2   5      943.78      871.77     37.29 o
   9   2   5      578.40      598.90     36.86 o
  10   2   5      356.00      383.58     37.15 o
  11   2   5     2736.80     2637.96    149.13 o
  12   2   5      143.76      136.40     45.82 o
  13   2   5        1.99       -6.06     39.70 o
  14   2   5      483.59      570.28     42.80 o
  15   2   5      397.06      398.66     43.33 o
  16   2   5        0.02        2.50     41.07 o
  17   2   5     1608.55     1619.67    131.24 o
   1   3   5      274.22      280.68     43.83 o
   2   3   5      137.61      142.38     45.68 o
   3   3   5     1381.29     1089.70     41.54 o
   4   3   5     6980.69     7447.19    156.13 o
   5   3   5      111.58       74.42     45.73 o
   6   3   5     3048.95     2980.69    104.51 o
   7   3   5      387.70      402.12     36.16 o
   8   3   5     1885.99     1716.82     71.20 o
   9   3   5     2302.91     2113.02     83.99 o
  10   3   5     1745.71     1720.11     57.78 o
  11   3   5     6542.72     6579.57    174.23 o
  12   3   5       61.27       87.04     39.45 o
  13   3   5      149.35      159.23     39.05 o
  14   3   5      202.82      233.01     37.12 o
  15   3   5      109.23      127.62     40.08 o
  16   3   5       61.26       90.89     40.72 o
  17   3   5      565.18      533.10     64.29 o
   0   4   5     6311.70     7212.21    183.46 o
   1   4   5      756.15      681.10     42.17 o
   2   4   5      371.17      307.53     44.94 o
   3   4   5       49.82       95.91     44.02 o
   4   4   5     1303.45     1229.99     44.49 o
   5   4   5    18521.97    18055.25    535.28 o
   6   4   5      598.56      669.17     38.12 o
   7   4   5      171.83      131.16     40.47 o
   8   4   5      507.57      465.72     36.48 o
   9   4   5      249.70      287.20     39.57 o
  10   4   5      235.31      268.17     39.06 o
  11   4   5     5612.07     5589.28    148.40 o
  12   4   5       15.58       29.80     37.82 o
  13   4   5      629.16      572.82     35.91 o
  14   4   5       63.29       72.78     45.76 o
  15   4   5      211.94      183.29     35.85 o
  16   4   5      332.20      359.70     39.16 o
  17   4   5     1941.80     2022.50    204.99 o
   1   5   5       23.20       36.55     44.03 o
   2   5   5     4182.90     4408.77     71.04 o
   3   5   5      162.41       84.15     42.12 o
   4   5   5     3092.27     2933.51    110.23 o
   5   5   5      269.58      290.40     37.93 o
   6   5   5     1692.59     1555.03     78.45 o
   7   5   5        3.51       28.62     41.17 o
   8   5   5       72.97       83.21     36.71 o
   9   5   5     3846.11     3571.27    198.53 o
  10   5   5      251.14      237.24     35.93 o
  11   5   5     2219.05     2086.16     89.40 o
  12   5   5      177.56      176.16     40.41 o
  13   5   5        4.20       18.19     35.84 o
  14   5   5        1.74       30.25     34.12 o
  15   5   5      596.57      600.55     46.01 o
  16   5   5      236.86      209.36     39.73 o
  17   5   5      213.91      151.70     42.52 o
   0   6   5       43.14       73.72     59.62 o
   1   6   5     1599.34     1501.35     43.22 o
   2   6   5      270.07      245.11     43.75 o
   3   6   5      287.08      228.27     44.86 o
   4   6   5      921.82      824.35     41.32 o
   5   6   5     1719.69     1659.15     40.14 o
   6   6   5       97.56       68.85     35.56 o
   7   6   5     5358.78     5455.56    126.61 o
   8   6   5      147.00      151.98     38.19 o
   9   6   5     3204.92     3300.22     88.04 o
  10   6   5        0.72       28.38     42.18 o
  11   6   5      990.99      912.20     48.19 o
  12   6   5      170.52      330.91     61.11 o
  13   6   5        4.42      -16.15     39.71 o
  14   6   5        3.27       10.13     39.22 o
  15   6   5       48.02       25.39     44.81 o
  16   6   5        1.08      -24.93     51.55 o
   1   7   5      182.34      229.68     47.39 o
   2   7   5     3187.17     3192.68     70.64 o
   3   7   5     4980.93     4873.80    150.08 o
   4   7   5      330.87      342.75     45.09 o
   5   7   5       51.51      624.09    186.70 o
   6   7   5      256.79      302.22     37.32 o
   7   7   5      682.90      649.87     40.63 o
   8   7   5       73.02       97.45     36.98 o
   9   7   5      337.96      355.14     42.91 o
  10   7   5      978.50     1087.01     62.58 o
  11   7   5       18.59       27.64     44.23 o
  12   7   5        0.18       43.19     41.23 o
  13   7   5      421.71      471.08     39.71 o
  14   7   5       97.82       85.73     42.60 o
  15   7   5        5.09       46.73     44.11 o
  16   7   5        3.04       10.14     47.99 o
   0   8   5      877.68      833.14     55.52 o
   1   8   5     1443.33     1503.87     44.34 o
   2   8   5      648.07      713.11     41.49 o
   3   8   5      619.39      590.44     40.78 o
   4   8   5        9.99       16.80     38.99 o
   5   8   5      105.83      119.41     41.22 o
   6   8   5      649.37      571.90     40.90 o
   7   8   5     4308.28     4375.80    171.23 o
   8   8   5      855.93      844.61     42.11 o
   9   8   5     1843.54     1793.07     68.95 o
  10   8   5       47.35       49.97     40.41 o
  11   8   5       58.78      103.07     45.05 o
  12   8   5      166.47      236.09     48.78 o
  13   8   5      416.95      468.50     56.04 o
  14   8   5        9.19       30.66     44.43 o
  15   8   5      175.91       91.47     50.41 o
   1   9   5     3003.03     2950.56     62.12 o
   2   9   5     1016.78     1110.29     47.71 o
   3   9   5      153.38      195.10     41.17 o
   4   9   5        9.81       14.48     41.70 o
   5   9   5     2247.76     2043.15     75.96 o
   6   9   5       95.48      131.24     41.14 o
   7   9   5     2633.68     2499.04    130.33 o
   8   9   5      154.16      144.26     43.53 o
   9   9   5        5.87       84.01     47.94 o
  10   9   5      162.37      184.21     44.88 o
  11   9   5      171.29      210.76     43.61 o
  12   9   5        2.48       26.87     46.10 o
  13   9   5      142.08      120.08     48.68 o
  14   9   5      456.16      483.80     46.47 o
  15   9   5        0.13        9.49     60.02 o
   0  10   5      644.21      706.62     60.10 o
   1  10   5      472.02      473.20     45.11 o
   2  10   5      975.48     1005.61     47.02 o
   3  10   5       37.71        9.30     43.33 o
   4  10   5     1228.65     1362.64     49.67 o
   5  10   5      869.00      842.43     44.70 o
   6  10   5       29.67       66.85     39.30 o
   7  10   5        0.69      -17.93     40.97 o
   8  10   5      311.87      390.63     44.98 o
   9  10   5        0.10       37.93     46.60 o
  10  10   5       96.20       96.58     45.32 o
  11  10   5      125.01      179.33     47.10 o
  12  10   5       28.31       34.00     44.70 o
  13  10   5      251.97      231.14     47.85 o
  14  10   5       56.95       98.19     52.70 o
   1  11   5     1348.26     1398.99     58.82 o
   2  11   5     2243.82     2204.76     65.57 o
   3  11   5     1607.12     1615.46     85.21 o
   4  11   5        4.75       -2.82     40.54 o
   5  11   5      368.01      368.73     44.99 o
   6  11   5       13.85       49.78     44.46 o
   7  11   5      769.94      950.20    114.83 o
   8  11   5      193.00      223.02     43.91 o
   9  11   5       82.05      143.43     42.51 o
  10  11   5       34.54       29.26     49.83 o
  11  11   5      490.86      440.73     50.45 o
  12  11   5        0.08       19.42     46.19 o
  13  11   5       11.74      -32.08     51.65 o
   0  12   5       18.90      -14.40     63.67 o
   1  12   5       19.14       40.74     45.03 o
   2  12   5      197.72      231.39     49.61 o
   3  12   5      643.57      610.37     44.68 o
   4  12   5      483.99      478.97     48.08 o
   5  12   5       16.72        2.10     42.31 o
   6  12   5       11.11       39.72     46.67 o
   7  12   5       11.60      -22.61     45.55 o
   8  12   5       27.08       51.65     48.54 o
   9  12   5        8.79       22.35     48.94 o
  10  12   5       11.60       22.46     50.75 o
  11  12   5      427.10      436.65     53.41 o
  12  12   5       77.77      109.17     52.10 o
   1  13   5      305.63      345.18     45.55 o
   2  13   5       32.71      -20.75     50.28 o
   3  13   5      544.84      530.70     47.89 o
   4  13   5       59.14      111.78     44.95 o
   5  13   5      699.28      663.34     57.34 o
   6  13   5        0.12       47.31     48.61 o
   7  13   5      279.29      327.75     52.81 o
   8  13   5        0.11       37.46     49.02 o
   9  13   5      323.53      374.99     49.40 o
  10  13   5      282.15      323.58     51.77 o
  11  13   5      310.96      281.93     50.83 o
   0  14   5      525.60      506.76     67.99 o
   1  14   5      296.04      329.53     46.46 o
   2  14   5      313.28      298.53     49.57 o
   3  14   5      557.23      545.41     47.65 o
   4  14   5       48.42       99.78     48.81 o
   5  14   5        5.34       75.34     50.30 o
   6  14   5       50.55      103.52     50.18 o
   7  14   5      181.88      143.85     48.61 o
   8  14   5       46.77       39.20     50.50 o
   9  14   5       35.45       85.90     51.28 o
   1  15   5     1130.04     1073.59     73.02 o
   2  15   5      193.73      137.82     44.95 o
   3  15   5      307.28      242.09     44.00 o
   4  15   5       77.55       84.17     46.57 o
   5  15   5      343.39      306.23     50.60 o
   6  15   5       32.95       52.02     51.88 o
   7  15   5      757.46      577.32     52.17 o
   0  16   5        2.57      -55.46     62.59 o
   1  16   5      280.46      207.52     45.17 o
   2  16   5        1.45        2.05     48.16 o
   3  16   5       21.50       51.01     50.33 o
   4  16   5       38.50        1.01     49.96 o
   0   0   6     1920.69     1512.37    102.81 o
   1   0   6    21301.93    21467.37    765.71 o
   2   0   6     8547.90     8791.98    187.08 o
   3   0   6       66.19       46.88     58.92 o
   4   0   6       13.84       27.93     52.62 o
   5   0   6     5265.33     5415.54    202.90 o
   6   0   6    18050.69    16281.67    593.80 o
   7   0   6     8617.48     9351.81    239.38 o
   8   0   6     2101.35     1944.36    124.64 o
   9   0   6      343.19      418.78     58.48 o
  10   0   6      348.21      339.75     54.07 o
  11   0   6      787.01      810.58     51.74 o
  12   0   6     3054.57     3104.52    160.75 o
  13   0   6      874.29      775.36     51.17 o
  14   0   6     2245.09     1984.55    183.24 o
  15   0   6      606.38      730.09     58.43 o
  16   0   6       46.81      100.87     55.79 o
  17   0   6     1535.46     1685.77    176.25 o
   1   1   6    33739.32    35763.75    549.92 o
   2   1   6      235.31      445.25     43.87 o
   3   1   6      122.43       91.88     40.93 o
   4   1   6     2058.09     2104.89     44.90 o
   5   1   6     5339.47     5485.03     52.95 o
   6   1   6     2287.60     2376.96     96.69 o
   7   1   6        2.53       -7.22     33.85 o
   8   1   6     1766.72     1470.13     64.95 o
   9   1   6     1896.62     1873.28     38.81 o
  10   1   6     2215.40     2274.98     71.80 o
  11   1   6       32.66       72.62     42.17 o
  12   1   6        0.82       33.89     33.83 o
  13   1   6       74.08       73.02     40.20 o
  14   1   6     4025.83     4030.71    177.39 o
  15   1   6      250.67      264.04     44.57 o
  16   1   6      200.84      277.01     42.02 o
  17   1   6       59.10       93.81     41.42 o
   0   2   6    18545.93    17288.83    538.87 o
   1   2   6     9179.92     9339.77    211.65 o
   2   2   6      983.22     1092.64     45.93 o
   3   2   6      356.33      289.70     41.26 o
   4   2   6      929.38      991.74     40.83 o
   5   2   6     1150.59      997.17     40.49 o
   6   2   6     5748.18     5660.81    136.33 o
   7   2   6      674.33      698.82     34.76 o
   8   2   6      973.32      941.42     37.43 o
   9   2   6      888.08      875.26     44.50 o
  10   2   6       74.64       92.44     34.35 o
  11   2   6     3930.10     3902.20    164.05 o
  12   2   6     1272.79     1246.39     52.03 o
  13   2   6      361.94      384.03     42.13 o
  14   2   6     1374.61     1423.07     53.37 o
  15   2   6        0.46       52.28     37.58 o
  16   2   6      382.55      398.72     39.77 o
  17   2   6      281.95      248.82     42.45 o
   1   3   6     3681.69     3857.29     99.41 o
   2   3   6        3.50       21.91     43.28 o
   3   3   6     1103.23     1188.41     43.38 o
   4   3   6      921.04      927.32     43.03 o
   5   3   6       62.15       93.06     41.01 o
   6   3   6       19.58       54.09     39.25 o
   7   3   6      492.60      524.33     38.64 o
   8   3   6     1627.18     1605.18     38.78 o
   9   3   6       50.11       57.62     37.07 o
  10   3   6      245.43      218.61     32.82 o
  11   3   6     1164.66     1160.83     48.19 o
  12   3   6      681.82      669.65     40.08 o
  13   3   6     2049.84     2128.99    104.71 o
  14   3   6      611.99      547.68     40.09 o
  15   3   6      203.26      146.38     36.85 o
  16   3   6       21.37       25.52     37.46 o
  17   3   6        4.38        8.54     40.78 o
   0   4   6        5.32        6.44     61.35 o
   1   4   6      496.00      466.65     38.39 o
   2   4   6      815.28      828.29     38.27 o
   3   4   6     1615.96     1909.07     45.50 o
   4   4   6     3067.52     2897.64     85.00 o
   5   4   6      922.14      961.14     44.32 o
   6   4   6        4.44       32.68     45.92 o
   7   4   6     1367.29     1282.07     36.80 o
   8   4   6      617.62      637.37     36.92 o
   9   4   6        1.73        3.91     35.55 o
  10   4   6        3.54        8.77     36.44 o
  11   4   6      176.69      180.41     36.30 o
  12   4   6      189.23      240.44     44.29 o
  13   4   6        4.25       -3.57     36.91 o
  14   4   6       42.76       87.42     42.62 o
  15   4   6      189.47      157.95     49.28 o
  16   4   6      141.39      143.13     39.36 o
  17   4   6      236.37      238.44     43.97 o
   1   5   6     4581.31     4603.17     73.90 o
   2   5   6      852.96      860.18     39.25 o
   3   5   6       86.04      125.54     39.34 o
   4   5   6     1407.66     1350.37     52.74 o
   5   5   6      915.95      919.23     37.79 o
   6   5   6      381.66      355.07     39.81 o
   7   5   6      306.24      296.87     41.97 o
   8   5   6       32.58       44.35     37.89 o
   9   5   6       11.21       23.76     33.84 o
  10   5   6     1332.64     1374.69     42.84 o
  11   5   6        1.44       29.69     35.99 o
  12   5   6      994.11      971.47     44.01 o
  13   5   6        2.11       17.25     36.32 o
  14   5   6      732.52      813.89     63.65 o
  15   5   6      242.64      212.67     46.17 o
  16   5   6      332.81      279.31     50.20 o
   0   6   6        0.60       24.36     62.77 o
   1   6   6       49.10       55.07     42.75 o
   2   6   6       66.28       86.17     37.61 o
   3   6   6     2388.61     2469.33     45.32 o
   4   6   6     1149.74     1127.29     41.00 o
   5   6   6      346.91      314.60     38.15 o
   6   6   6     1621.54     1627.17     52.49 o
   7   6   6       52.59       75.47     41.85 o
   8   6   6     2805.30     2424.16    112.59 o
   9   6   6      973.35      978.07     46.05 o
  10   6   6     1255.66     1127.79     40.15 o
  11   6   6      797.52      691.28     38.94 o
  12   6   6       32.42       45.66     37.72 o
  13   6   6      139.76      204.45     41.76 o
  14   6   6      310.84      313.88     41.08 o
  15   6   6      318.53      321.46     44.58 o
  16   6   6       19.90       18.94     45.76 o
   1   7   6      194.83      181.48     40.59 o
   2   7   6       38.90      100.61     45.02 o
   3   7   6     2283.83     2128.80     86.39 o
   4   7   6      343.35      435.26     43.41 o
   5   7   6      551.80      527.72     43.26 o
   6   7   6      693.23      735.62     40.54 o
   7   7   6        0.55       18.32     36.44 o
   8   7   6     4824.56     4935.25    152.45 o
   9   7   6      568.92      545.83     41.18 o
  10   7   6      189.55      223.22     44.42 o
  11   7   6      723.41      600.55     43.18 o
  12   7   6        3.33        9.50     38.22 o
  13   7   6        8.99        3.17     43.11 o
  14   7   6     1404.59     1558.83     64.33 o
  15   7   6        0.01       43.81     41.82 o
   0   8   6      452.39      474.69     55.03 o
   1   8   6     1035.15     1108.63     43.20 o
   2   8   6      108.63      122.60     44.52 o
   3   8   6      294.27      384.87     41.86 o
   4   8   6      666.94      645.48     43.48 o
   5   8   6     2519.49     2553.16     77.34 o
   6   8   6     4063.12     3940.13    174.55 o
   7   8   6      405.92      386.76     46.80 o
   8   8   6     2872.23     2907.41     84.66 o
   9   8   6      290.00      268.44     38.68 o
  10   8   6      394.59      319.03     44.13 o
  11   8   6        0.32       18.60     40.18 o
  12   8   6      487.13      429.93     43.04 o
  13   8   6      203.17      183.81     41.63 o
  14   8   6       69.43       99.48     45.03 o
  15   8   6      308.36      343.61     49.41 o
   1   9   6       77.94      133.64     40.49 o
   2   9   6      436.93      504.15     45.86 o
   3   9   6       31.24       80.93     38.56 o
   4   9   6     1783.41     1754.18     45.12 o
   5   9   6      931.81      919.83     40.38 o
   6   9   6      899.17      917.81     42.04 o
   7   9   6       98.44      121.62     44.57 o
   8   9   6      170.60      276.65     45.48 o
   9   9   6     1142.81     1190.89     55.36 o
  10   9   6       17.58       46.63     40.88 o
  11   9   6       80.79       65.42     46.07 o
  12   9   6      514.71      472.62     53.10 o
  13   9   6       24.07       24.31     48.71 o
  14   9   6      385.20      356.66     45.38 o
   0  10   6      352.03      311.63     63.97 o
   1  10   6      169.57      170.03     42.32 o
   2  10   6      622.53      681.24     47.89 o
   3  10   6      752.70      775.15     45.96 o
   4  10   6      405.42      432.26     42.84 o
   5  10   6      406.43      440.72     43.71 o
   6  10   6     2480.14     2655.15    108.95 o
   7  10   6       98.51       95.55     44.74 o
   8  10   6      162.54      465.38    113.03 o
   9  10   6      203.04      182.28     44.35 o
  10  10   6      597.25      689.56     45.98 o
  11  10   6        4.92       14.19     54.30 o
  12  10   6      197.37      140.46     44.21 o
  13  10   6      120.71      108.29     59.36 o
  14  10   6       39.20       -5.68     60.51 o
   1  11   6     1595.29     1803.14     64.96 o
   2  11   6     1341.45     1317.50     64.07 o
   3  11   6        3.21       42.13     46.23 o
   4  11   6     1924.79     2067.23     61.49 o
   5  11   6        4.10        8.87     41.08 o
   6  11   6      316.74      341.38     46.81 o
   7  11   6      367.20      346.08     45.56 o
   8  11   6      183.49      211.19     45.25 o
   9  11   6      528.31      552.15     52.13 o
  10  11   6      356.56      389.23     47.49 o
  11  11   6       31.46       94.74     50.69 o
  12  11   6       88.98      139.69     51.02 o
  13  11   6       15.28       25.46     52.41 o
   0  12   6      396.74      484.39     68.85 o
   1  12   6      115.06      162.50     42.68 o
   2  12   6     1892.91     1918.51     67.69 o
   3  12   6       11.39       27.02     39.96 o
   4  12   6     3457.94     3440.86    211.39 o
   5  12   6     1245.40     1349.36     62.11 o
   6  12   6       88.70       93.93     47.30 o
   7  12   6      138.61      191.39     48.17 o
   8  12   6      272.71      268.22     46.31 o
   9  12   6       19.17       41.48     48.58 o
  10  12   6     1160.47     1210.71     79.29 o
  11  12   6       55.27       82.66     46.48 o
  12  12   6       94.16       75.95     50.32 o
   1  13   6       73.17       79.63     43.74 o
   2  13   6      637.24      615.46     48.86 o
   3  13   6       31.66      -16.76     45.78 o
   4  13   6      565.90      570.33     51.45 o
   5  13   6      337.52      290.49     47.47 o
   6  13   6        4.76       36.27     44.66 o
   7  13   6       83.31       92.71     49.86 o
   8  13   6       35.63       13.49     48.71 o
   9  13   6        0.55       19.16     48.10 o
  10  13   6      305.30      273.98     58.23 o
   0  14   6       71.52       86.26     67.20 o
   1  14   6       13.41       68.55     47.55 o
   2  14   6      806.24      808.81     45.14 o
   3  14   6      567.11      564.96     49.47 o
   4  14   6      743.52      757.29     77.24 o
   5  14   6      276.42      252.81     48.52 o
   6  14   6        0.22       33.25     46.86 o
   7  14   6      176.90      151.77     50.99 o
   8  14   6      307.06      311.46     50.68 o
   9  14   6      444.47      400.23     55.26 o
   1  15   6      303.00      269.06     44.78 o
   2  15   6      187.62      192.84     43.01 o
   3  15   6       88.22       73.28     44.94 o
   4  15   6       94.77      157.40     52.07 o
   5  15   6       35.65       37.63     48.94 o
   6  15   6        0.28       10.90     49.98 o
   7  15   6       20.56       84.47     53.46 o
   0  16   6        3.42       30.21     73.65 o
   1  16   6        6.33       13.64     47.72 o
   2  16   6       64.83       34.60     45.12 o
   3  16   6        3.03       48.47     48.64 o
   4  16   6        0.60      -20.06     53.68 o
   1   1   7        1.46       14.43     38.12 o
   2   1   7       39.67       83.09     38.97 o
   3   1   7      400.01      361.03     37.15 o
   4   1   7      456.44      552.33     38.96 o
   5   1   7       16.68       22.89     38.02 o
   6   1   7      872.44      809.40     38.74 o
   7   1   7     1031.79      976.90     34.82 o
   8   1   7       36.57       46.08     33.44 o
   9   1   7     1217.55     1267.09     63.89 o
  10   1   7        1.99       18.56     34.20 o
  11   1   7        9.56       19.48     37.65 o
  12   1   7       31.07       58.36     36.25 o
  13   1   7      756.71      862.59     39.53 o
  14   1   7      829.45      926.82     46.75 o
  15   1   7       53.65       68.69     40.05 o
  16   1   7       39.13       56.76     41.62 o
  17   1   7      343.98      338.42     41.39 o
   0   2   7     1885.24     1525.50     54.32 o
   1   2   7      758.90      685.41     38.96 o
   2   2   7     8731.91     8099.30    196.98 o
   3   2   7     1613.73     1718.95     41.44 o
   4   2   7    20189.14    20280.13    442.57 o
   5   2   7     2349.18     2582.98     88.48 o
   6   2   7    10065.88    10560.77    245.44 o
   7   2   7      434.96      454.67     41.76 o
   8   2   7     3685.49     3688.97     63.32 o
   9   2   7      204.88      231.07     33.95 o
  10   2   7      515.22      531.10     39.28 o
  11   2   7       46.74      117.36     36.69 o
  12   2   7       76.21      114.56     38.60 o
  13   2   7      156.86      143.70     39.73 o
  14   2   7        6.62        8.16     39.47 o
  15   2   7        9.84       16.61     36.98 o
  16   2   7      164.29      185.39     43.26 o
  17   2   7      600.56      534.41     48.35 o
   1   3   7      538.75      501.29     37.09 o
   2   3   7     1382.11     1476.51     40.42 o
   3   3   7      672.80      550.01     37.62 o
   4   3   7      300.02      349.03     37.98 o
   5   3   7      109.13       98.35     36.16 o
   6   3   7      737.30      753.41     40.45 o
   7   3   7     1678.34     1808.19     63.00 o
   8   3   7      995.77      891.99     36.09 o
   9   3   7     1005.99     1018.00     37.71 o
  10   3   7     1180.45     1166.72     40.32 o
  11   3   7       47.58       67.92     37.13 o
  12   3   7     1795.39     1727.76     83.55 o
  13   3   7      379.22      386.37     38.71 o
  14   3   7     1801.74     1639.40    107.50 o
  15   3   7       96.68      143.50     40.36 o
  16   3   7      395.72      447.52     44.13 o
  17   3   7      607.21      492.41     54.43 o
   0   4   7      167.68      105.53     52.55 o
   1   4   7      474.28      384.78     39.79 o
   2   4   7     6208.85     5840.65     90.89 o
   3   4   7     1542.89     1512.16     41.37 o
   4   4   7     1960.78     2011.57     42.51 o
   5   4   7      345.08      414.69     39.78 o
   6   4   7     8339.96     7681.05    170.70 o
   7   4   7       45.57       41.41     35.19 o
   8   4   7     5562.90     5493.03    114.38 o
   9   4   7     1539.04     1462.28     37.56 o
  10   4   7      145.51      175.18     35.11 o
  11   4   7     2321.06     2348.80     66.63 o
  12   4   7     1041.94     1045.62     36.56 o
  13   4   7        0.01      -21.64     39.78 o
  14   4   7        6.08        2.22     38.34 o
  15   4   7      991.59      906.77     44.35 o
  16   4   7      136.51      123.56     44.87 o
   1   5   7     6103.11     5636.44    100.95 o
   2   5   7      767.91      688.19     38.18 o
   3   5   7     4524.74     4469.10    108.95 o
   4   5   7     1573.05     1694.06     50.63 o
   5   5   7        0.42       35.19     41.12 o
   6   5   7     1323.86     1590.12     95.69 o
   7   5   7     1561.27     1455.72     48.93 o
   8   5   7     3196.32     2965.31    137.83 o
   9   5   7     1316.35     1317.86     39.63 o
  10   5   7     6609.33     6478.01    211.72 o
  11   5   7       49.92       83.78     38.62 o
  12   5   7      584.91      538.57     39.94 o
  13   5   7       91.92      145.44     37.52 o
  14   5   7      893.98      852.73     51.49 o
  15   5   7      183.36      178.54     41.13 o
  16   5   7      157.62      171.02     48.89 o
   0   6   7        1.26       50.79     56.72 o
   1   6   7     1603.07     1434.92     43.47 o
   2   6   7      853.66      851.38     45.08 o
   3   6   7      149.93      123.56     38.63 o
   4   6   7      408.65      411.37     37.46 o
   5   6   7      963.54      894.79     39.75 o
   6   6   7     1889.25     1881.09     73.77 o
   7   6   7        2.96       34.18     42.35 o
   8   6   7     3150.81     3012.76    143.30 o
   9   6   7     1355.83     1293.69     49.70 o
  10   6   7      155.39      158.27     38.66 o
  11   6   7      624.89      665.10     40.55 o
  12   6   7       29.17       43.89     41.04 o
  13   6   7       39.01       85.47     38.85 o
  14   6   7        5.52      -13.26     43.64 o
  15   6   7      705.12      683.27     57.45 o
  16   6   7       57.85       83.88     50.25 o
   1   7   7     1603.25     1635.98     45.36 o
   2   7   7       48.20      119.40     41.69 o
   3   7   7      720.64     1156.79    142.34 o
   4   7   7      478.74      485.58     43.61 o
   5   7   7       38.20       50.20     39.16 o
   6   7   7      512.54      496.64     36.33 o
   7   7   7      692.36      690.28     39.59 o
   8   7   7       14.80       80.97     37.66 o
   9   7   7     2117.10     2008.37     69.36 o
  10   7   7      598.48      566.37     43.32 o
  11   7   7        1.69       20.75     39.75 o
  12   7   7       87.40      104.80     42.32 o
  13   7   7      137.43      144.43     44.61 o
  14   7   7       32.79       29.34     44.62 o
  15   7   7      112.88      114.61     42.46 o
   0   8   7      350.16      436.26     59.02 o
   1   8   7     4486.62     4579.41    112.04 o
   2   8   7     3271.51     3376.72     65.62 o
   3   8   7      152.15      190.25     39.99 o
   4   8   7     1669.27     1742.10     55.41 o
   5   8   7     2426.83     2347.28     53.44 o
   6   8   7      926.54      981.72     45.43 o
   7   8   7      215.05      212.74     42.66 o
   8   8   7       68.78       59.18     39.56 o
   9   8   7      134.08      144.39     39.82 o
  10   8   7      694.96      799.37     58.56 o
  11   8   7       30.68       40.08     43.96 o
  12   8   7      234.08      222.98     40.93 o
  13   8   7       44.80       40.30     46.58 o
  14   8   7      396.67      360.98     44.76 o
  15   8   7      101.23       90.17     47.60 o
   1   9   7        0.24       44.00     47.92 o
   2   9   7     1194.72     1286.51     47.91 o
   3   9   7      340.76      341.36     42.40 o
   4   9   7      367.32      404.27     42.03 o
   5   9   7       19.09       42.52     39.58 o
   6   9   7     1833.96     1861.18     64.74 o
   7   9   7     1628.26     1724.85     47.09 o
   8   9   7     1664.69     1660.81     82.03 o
   9   9   7      537.61      519.04     41.69 o
  10   9   7      546.83      633.46     45.77 o
  11   9   7       21.06       29.86     53.64 o
  12   9   7      465.83      507.11     49.36 o
  13   9   7       34.16       66.00     50.98 o
  14   9   7        0.07       39.92     49.39 o
   0  10   7     1744.55     1719.10     90.79 o
   1  10   7      267.53      290.12     40.79 o
   2  10   7     4790.48     4765.72    135.52 o
   3  10   7      541.24      619.01     43.95 o
   4  10   7      740.93      862.55     47.99 o
   5  10   7       10.07       41.29     43.17 o
   6  10   7      645.71      728.74     44.48 o
   7  10   7      218.56      199.93     43.10 o
   8  10   7     2079.13     1940.06     83.50 o
   9  10   7      463.71      402.11     45.25 o
  10  10   7      359.27      398.65     47.46 o
  11  10   7        9.90       -1.18     49.71 o
  12  10   7       56.60       99.31     56.97 o
  13  10   7       29.27       -7.04     45.44 o
   1  11   7      370.94      344.48     40.74 o
   2  11   7      561.87      675.12     45.28 o
   3  11   7      468.64      486.07     46.60 o
   4  11   7      220.88      207.45     40.81 o
   5  11   7      166.88      169.16     43.96 o
   6  11   7       13.79       55.79     43.64 o
   7  11   7      488.22      504.75     48.71 o
   8  11   7      982.62     1024.16     48.48 o
   9  11   7       55.29       77.69     49.67 o
  10  11   7      107.39      125.17     47.19 o
  11  11   7       29.91      126.39     49.23 o
  12  11   7      407.10      366.11     55.57 o
   0  12   7      469.48      531.46     56.79 o
   1  12   7      203.23      219.33     44.20 o
   2  12   7      901.17      932.25     43.49 o
   3  12   7       32.01       37.74     42.28 o
   4  12   7      554.58      648.26     44.37 o
   5  12   7        1.13       40.44     46.13 o
   6  12   7       66.83      137.56     45.87 o
   7  12   7        0.84       51.86     48.03 o
   8  12   7      185.07      219.27     46.11 o
   9  12   7       44.74       81.62     51.22 o
  10  12   7        0.59       21.08     48.13 o
  11  12   7       12.42       59.28     52.05 o
   1  13   7      729.12      775.83     46.60 o
   2  13   7        2.06       -3.60     40.66 o
   3  13   7       81.92       89.16     42.12 o
   4  13   7      112.97      128.76     45.44 o
   5  13   7       70.84      106.39     46.09 o
   6  13   7        0.91       48.80     49.69 o
   7  13   7      160.03      195.05     48.80 o
   8  13   7      319.77      328.48     49.51 o
   9  13   7      310.30      251.45     53.86 o
  10  13   7       57.21       21.29     51.22 o
   0  14   7       32.03        7.14     65.47 o
   1  14   7      837.59      897.17     55.66 o
   2  14   7       55.33       78.01     45.42 o
   3  14   7       27.67       55.95     44.94 o
   4  14   7       57.39      105.76     46.69 o
   5  14   7       89.79      109.51     49.12 o
   6  14   7       62.31       49.85     48.04 o
   7  14   7      296.87      285.36     60.36 o
   8  14   7      357.29      336.09     53.45 o
   1  15   7       93.54       76.16     45.52 o
   2  15   7      263.85      236.60     49.30 o
   3  15   7       60.18      123.77     50.59 o
   4  15   7      218.86      174.29     48.25 o
   5  15   7        8.52      -29.20     47.99 o
   6  15   7      137.17      114.85     53.31 o
   0  16   7      147.90       97.51     67.57 o
   1  16   7      771.62      636.48     50.18 o
   2  16   7      191.89      158.68     49.13 o
   3  16   7       10.54      -86.99    126.11 o
   0   0   8     1233.01     1071.82     74.57 o
   1   0   8     3255.89     3529.30    140.20 o
   2   0   8    17995.98    17873.24    716.10 o
   3   0   8     4061.11     4782.05     73.38 o
   4   0   8     4430.12     4156.78     82.85 o
   5   0   8     2191.73     2274.15     56.23 o
   6   0   8     2323.21     2242.54     80.44 o
   7   0   8      321.05      332.74     44.80 o
   8   0   8     2236.92     2045.36    109.00 o
   9   0   8      779.41      719.33     59.17 o
  10   0   8     3568.99     3818.73    233.03 o
  11   0   8     1377.77     1482.05     64.86 o
  12   0   8       99.69      117.80     57.48 o
  13   0   8      233.30      234.40     49.55 o
  14   0   8       59.60       96.40     53.04 o
  15   0   8       25.11       33.75     48.84 o
  16   0   8      496.85      555.91     61.21 o
  17   0   8      238.34      187.60     65.10 o
   1   1   8      350.28      291.08     37.37 o
   2   1   8     7147.45     7647.06    148.73 o
   3   1   8     2730.71     2634.45     49.01 o
   4   1   8      988.69     1280.27     40.50 o
   5   1   8     8802.55     9177.11    144.98 o
   6   1   8      519.31      489.79     36.89 o
   7   1   8     4123.49     4504.26     66.34 o
   8   1   8       32.13       77.78     32.01 o
   9   1   8     2812.12     3013.16     75.66 o
  10   1   8     4930.87     5006.12    107.56 o
  11   1   8       29.76       48.47     40.01 o
  12   1   8     5393.61     5412.60    230.95 o
  13   1   8     1420.14     1479.41     56.51 o
  14   1   8      253.66      291.86     36.32 o
  15   1   8      121.47       94.99     40.91 o
  16   1   8      243.51      233.00     41.59 o
  17   1   8       14.57       -9.87     40.04 o
   0   2   8      250.81      338.24     60.81 o
   1   2   8      138.29      193.38     39.68 o
   2   2   8     1064.77     1050.64     38.57 o
   3   2   8     2317.07     2635.85     56.77 o
   4   2   8     5999.80     5615.08    103.88 o
   5   2   8      368.92      377.62     33.49 o
   6   2   8       37.41       10.69     33.88 o
   7   2   8      787.13      801.93     39.60 o
   8   2   8      410.46      376.41     36.68 o
   9   2   8     1738.32     1806.45     37.46 o
  10   2   8     2595.76     2542.98    120.91 o
  11   2   8     1136.82     1183.21     43.48 o
  12   2   8      244.50      268.78     38.30 o
  13   2   8      711.80      763.00     49.32 o
  14   2   8       19.12       75.35     42.37 o
  15   2   8        8.83       39.88     41.11 o
  16   2   8      281.87      306.22     42.36 o
  17   2   8        0.30      -21.95     46.25 o
   1   3   8     4211.01     4410.21     84.33 o
   2   3   8     6204.17     6198.65     93.57 o
   3   3   8      721.98      861.32     38.09 o
   4   3   8      166.16      164.17     36.25 o
   5   3   8      492.63      534.50     33.75 o
   6   3   8      522.20      452.92     37.71 o
   7   3   8       31.81       63.55     35.87 o
   8   3   8      477.08      479.86     37.34 o
   9   3   8     1420.33     1490.26     39.02 o
  10   3   8     1104.78     1023.85     63.22 o
  11   3   8      154.68      191.74     37.51 o
  12   3   8     1493.25     1581.72     56.68 o
  13   3   8        0.66       22.55     38.75 o
  14   3   8       31.83       30.69     43.22 o
  15   3   8       10.82       31.48     39.20 o
  16   3   8        0.19        3.26     42.59 o
   0   4   8     3558.30     3321.34     81.02 o
   1   4   8      758.25      734.77     39.99 o
   2   4   8      972.96      870.68     36.94 o
   3   4   8     1112.85     1164.20     37.34 o
   4   4   8      720.13      662.86     37.72 o
   5   4   8      292.75      261.37     39.97 o
   6   4   8       24.17      531.39    154.03 o
   7   4   8       44.05       59.32     36.67 o
   8   4   8      350.59      322.12     37.33 o
   9   4   8        4.42      -34.46     34.63 o
  10   4   8       11.68       17.83     37.88 o
  11   4   8       35.56       53.22     42.71 o
  12   4   8        2.35       19.75     38.64 o
  13   4   8      280.59      295.63     40.23 o
  14   4   8        0.20       51.58     42.83 o
  15   4   8       44.88       45.95     41.78 o
  16   4   8       16.63       63.17     40.42 o
   1   5   8     4843.89     4839.95     68.29 o
   2   5   8     8546.20     8925.57    190.78 o
   3   5   8       84.25       75.52     39.62 o
   4   5   8      839.77      922.07     41.25 o
   5   5   8       47.01       53.18     38.76 o
   6   5   8      699.39      712.53     42.54 o
   7   5   8     1095.64     1144.22     44.06 o
   8   5   8     1314.72     1290.24     41.05 o
   9   5   8       86.68      145.69     35.96 o
  10   5   8       41.96       83.60     36.97 o
  11   5   8      312.37      295.08     42.11 o
  12   5   8       82.10       68.91     40.18 o
  13   5   8       16.46       11.81     45.62 o
  14   5   8      901.21      904.29     44.92 o
  15   5   8      199.57      229.71     47.27 o
  16   5   8      477.94      398.17     66.35 o
   0   6   8       57.70       71.21     56.33 o
   1   6   8      168.33      238.22     40.28 o
   2   6   8     1027.19     1057.21     42.98 o
   3   6   8      125.77      143.73     36.86 o
   4   6   8     2773.97     2846.22     71.91 o
   5   6   8      585.26      575.43     37.30 o
   6   6   8     1085.05     1106.70     43.80 o
   7   6   8     2149.92     2087.24     54.49 o
   8   6   8     1501.42     1471.35     42.77 o
   9   6   8     1591.70     1498.99     56.30 o
  10   6   8      449.28      499.34     38.75 o
  11   6   8      264.83      268.36     46.00 o
  12   6   8       48.16       64.67     38.74 o
  13   6   8      491.80      459.77     43.59 o
  14   6   8        6.96      -12.53     43.66 o
  15   6   8        7.52       29.07     42.63 o
   1   7   8      652.91      682.97     40.69 o
   2   7   8       35.09       63.90     42.28 o
   3   7   8      369.04      339.27     39.60 o
   4   7   8     1017.76     1012.13     40.18 o
   5   7   8     3957.21     3715.28    101.68 o
   6   7   8     1910.96     1826.52     58.17 o
   7   7   8       68.81      105.27     39.96 o
   8   7   8      110.96      152.26     44.17 o
   9   7   8      201.98      189.32     36.58 o
  10   7   8        3.95       19.01     42.29 o
  11   7   8      629.86      684.05     47.74 o
  12   7   8     2686.52     2823.20     99.66 o
  13   7   8       26.80       46.71     41.66 o
  14   7   8      201.47      206.61     45.05 o
  15   7   8      127.65      133.90     52.43 o
   0   8   8      311.35      348.00     55.43 o
   1   8   8      415.11      468.94     40.58 o
   2   8   8     1627.42     1652.50     45.81 o
   3   8   8       37.12       58.84     43.34 o
   4   8   8     5610.29     5096.13    221.20 o
   5   8   8      348.01      433.59     39.17 o
   6   8   8      423.11      438.71     45.68 o
   7   8   8      146.66      146.16     41.05 o
   8   8   8     1493.65     1490.13     44.37 o
   9   8   8      359.36      422.28     43.76 o
  10   8   8     1084.64     1184.32     45.88 o
  11   8   8      540.44      462.28     42.04 o
  12   8   8       90.54      109.11     45.53 o
  13   8   8      593.85      554.82     46.73 o
  14   8   8       15.31       46.85     50.00 o
   1   9   8      367.45      361.74     44.08 o
   2   9   8      686.93      697.49     42.15 o
   3   9   8     1139.27     1184.41     55.03 o
   4   9   8       13.77       34.15     39.94 o
   5   9   8     1515.52     1493.66     48.01 o
   6   9   8      727.74      785.86     49.86 o
   7   9   8       86.96       66.72     42.93 o
   8   9   8      433.43      463.94     46.70 o
   9   9   8       62.27       72.18     44.14 o
  10   9   8       17.36       63.09     53.15 o
  11   9   8      115.63      131.41     46.07 o
  12   9   8      307.14      281.22     45.54 o
  13   9   8      215.11      240.35     46.38 o
  14   9   8       41.78       24.14     49.32 o
   0  10   8     2525.72     2521.79     91.57 o
   1  10   8       13.91       58.26     42.10 o
   2  10   8       60.80       42.98     43.12 o
   3  10   8      700.20      657.14     43.95 o
   4  10   8     1527.56     1439.34     41.52 o
   5  10   8      147.33      199.67     42.22 o
   6  10   8      434.52      458.84     45.73 o
   7  10   8        1.69       17.09     45.24 o
   8  10   8      148.47      156.94     48.05 o
   9  10   8        9.65        8.95     42.79 o
  10  10   8      901.36      893.09     49.31 o
  11  10   8      493.07      472.16     54.58 o
  12  10   8      434.85      404.12     48.79 o
  13  10   8       35.87       56.13     49.10 o
   1  11   8      491.67      470.80     48.87 o
   2  11   8     1671.15     1686.20     50.93 o
   3  11   8        0.01       36.21     43.94 o
   4  11   8      770.25      834.31     46.32 o
   5  11   8      828.34      777.48     60.38 o
   6  11   8       10.44       41.05     45.65 o
   7  11   8       17.56       41.11     45.75 o
   8  11   8      774.94      819.63     52.68 o
   9  11   8        5.52        5.22     46.89 o
  10  11   8      115.59      161.26     46.45 o
  11  11   8       22.35        8.25     53.58 o
  12  11   8       28.98       69.86     58.91 o
   0  12   8     5243.21     5291.80    279.60 o
   1  12   8      103.69      159.52     41.29 o
   2  12   8      939.25      982.20     43.54 o
   3  12   8     1353.89     1374.78     74.01 o
   4  12   8      263.58      279.78     48.70 o
   5  12   8       69.19       56.56     40.80 o
   6  12   8      688.36      762.47     48.07 o
   7  12   8      285.98      323.73     49.86 o
   8  12   8       11.26       43.11     52.95 o
   9  12   8        6.96       15.01     48.18 o
  10  12   8       72.89       91.88     54.45 o
  11  12   8       44.27       46.28     50.73 o
   1  13   8      134.97      200.48     43.70 o
   2  13   8      450.11      493.64     51.98 o
   3  13   8       38.07       79.21     44.71 o
   4  13   8      487.91      449.43     48.05 o
   5  13   8      510.43      449.58     48.60 o
   6  13   8      188.34      163.95     45.97 o
   7  13   8       24.07       57.66     51.43 o
   8  13   8      591.77      666.48     53.68 o
   9  13   8       15.05       54.86     51.46 o
  10  13   8       22.35       14.14     70.22 o
   0  14   8     1195.24     1103.24    161.49 o
   1  14   8       33.46       29.82     47.43 o
   2  14   8      508.11      484.43     47.91 o
   3  14   8       64.41       59.05     44.43 o
   4  14   8        9.75       29.75     48.47 o
   5  14   8      145.27      110.28     44.37 o
   6  14   8      331.34      363.03     52.18 o
   7  14   8      720.13      663.54     51.82 o
   8  14   8       55.27       89.90     52.84 o
   1  15   8      990.36      791.81     46.42 o
   2  15   8      334.19      294.72     46.98 o
   3  15   8       17.03       41.83     47.95 o
   4  15   8        1.68       48.61     49.64 o
   5  15   8        0.01       67.75     47.69 o
   6  15   8      215.12     -222.48    247.26 o
   0  16   8        3.80      -36.90    232.18 o
   1   1   9     9071.33     9050.18    169.93 o
   2   1   9      358.37      365.28     36.77 o
   3   1   9       41.50       62.86     35.66 o
   4   1   9      132.65      169.03     34.96 o
   5   1   9     2195.05     2245.14     43.47 o
   6   1   9      148.41      134.66     37.00 o
   7   1   9     1245.41     1285.51     39.41 o
   8   1   9      112.26      154.87     34.64 o
   9   1   9       26.00       67.90     36.69 o
  10   1   9       23.55       44.72     37.43 o
  11   1   9       24.63       35.74     39.40 o
  12   1   9      185.39      174.44     36.78 o
  13   1   9      136.69      152.62     37.76 o
  14   1   9       85.99      104.55     37.21 o
  15   1   9       62.48       91.06     41.64 o
  16   1   9       12.66        1.50     40.95 o
   0   2   9     2220.76     2291.82     65.11 o
   1   2   9     9717.42    10700.61    234.31 o
   2   2   9      138.37      230.79     36.50 o
   3   2   9     2042.33     2056.16     43.59 o
   4   2   9       50.06      161.83     34.06 o
   5   2   9      757.20      804.87     34.23 o
   6   2   9      430.43      721.93    105.54 o
   7   2   9      912.43      909.72     34.57 o
   8   2   9      600.15      577.59     35.70 o
   9   2   9     1002.16     1018.63     34.27 o
  10   2   9     3357.98     3527.87     79.93 o
  11   2   9       24.36       69.38     37.90 o
  12   2   9        5.58        8.99     37.12 o
  13   2   9     1860.16     1850.55     61.64 o
  14   2   9       36.96        9.77     40.22 o
  15   2   9      799.39      905.69     54.09 o
  16   2   9      134.66      153.92     40.54 o
   1   3   9      572.88      518.49     34.75 o
   2   3   9      392.08      421.73     36.13 o
   3   3   9      207.08      306.68     42.33 o
   4   3   9      848.65      862.89     38.38 o
   5   3   9     9016.87     9518.60    212.00 o
   6   3   9      482.32      517.34     38.12 o
   7   3   9     4077.01     4112.02     75.54 o
   8   3   9      806.86      738.97     37.97 o
   9   3   9      726.73      768.67     39.62 o
  10   3   9       71.63       64.70     33.32 o
  11   3   9      175.99      183.04     37.19 o
  12   3   9      164.30      201.17     39.47 o
  13   3   9     1359.13     1392.57     68.20 o
  14   3   9       58.26       89.92     44.15 o
  15   3   9       49.21       13.16     41.67 o
  16   3   9        3.29       45.40     40.47 o
   0   4   9      488.37      493.03     48.66 o
   1   4   9      300.57      317.61     36.17 o
   2   4   9       95.47       94.14     37.06 o
   3   4   9     1155.60     1131.69     37.33 o
   4   4   9        1.00       16.17     33.39 o
   5   4   9     2504.87     2523.86     45.04 o
   6   4   9     1068.26     1081.95     44.24 o
   7   4   9     3311.83     3077.80     74.32 o
   8   4   9       31.08       39.62     35.25 o
   9   4   9     5913.37     5782.10    193.85 o
  10   4   9     1090.35     1141.59     45.39 o
  11   4   9      785.86      841.12     40.31 o
  12   4   9       30.08       22.79     42.20 o
  13   4   9     1195.01     1251.66     49.98 o
  14   4   9       81.20       74.50     43.10 o
  15   4   9     1933.73     2027.23    132.81 o
  16   4   9      690.62      685.64     50.49 o
   1   5   9       38.40       90.19     35.55 o
   2   5   9       27.40       21.42     35.76 o
   3   5   9     1386.57     1331.18     37.90 o
   4   5   9      348.93      367.31     37.94 o
   5   5   9     4835.14     4703.96    105.75 o
   6   5   9      325.08      301.35     36.28 o
   7   5   9     8895.53     8262.49    282.79 o
   8   5   9      598.19      710.96     39.36 o
   9   5   9       15.37       14.02     39.89 o
  10   5   9       36.51       39.95     37.76 o
  11   5   9       27.15       46.66     40.21 o
  12   5   9      490.60      495.61     45.80 o
  13   5   9     1436.66     1453.52     42.86 o
  14   5   9       34.56       34.97     44.65 o
  15   5   9      660.08      673.13     46.61 o
  16   5   9       18.66       50.64    143.69 o
   0   6   9       19.29       -5.93     52.72 o
   1   6   9      194.06      151.33     37.93 o
   2   6   9      939.47     1231.08    149.59 o
   3   6   9       11.53      -22.37     42.92 o
   4   6   9     1683.34     1730.65     46.64 o
   5   6   9     8909.07     8814.82    180.69 o
   6   6   9       57.80      112.74     37.29 o
   7   6   9      101.19      192.13     44.47 o
   8   6   9     1430.95     1303.28     40.55 o
   9   6   9      424.89      412.95     41.78 o
  10   6   9        0.34       42.65     39.17 o
  11   6   9       10.81       23.79     40.98 o
  12   6   9       35.40       55.86     40.72 o
  13   6   9        9.67        7.92     42.28 o
  14   6   9       22.75       69.81     42.38 o
  15   6   9      396.54      436.12     47.59 o
   1   7   9      757.82      777.51     39.51 o
   2   7   9     1612.46     1636.51     42.85 o
   3   7   9     1880.45     1861.69     42.10 o
   4   7   9       11.59      -14.13     37.10 o
   5   7   9      423.98      402.76     39.90 o
   6   7   9       47.22       71.51     39.85 o
   7   7   9     1840.30     1859.40     42.89 o
   8   7   9     1940.16     1946.87     44.40 o
   9   7   9        3.35       61.91     38.63 o
  10   7   9      135.33      114.27     42.29 o
  11   7   9      386.50      345.87     39.46 o
  12   7   9        7.84       40.94     42.20 o
  13   7   9       36.48       21.63     47.13 o
  14   7   9      242.71      234.93     46.99 o
  15   7   9      755.43      687.23     57.19 o
   0   8   9       37.99       73.65     60.29 o
   1   8   9       10.75       28.00     42.43 o
   2   8   9     1194.98     1299.03     44.04 o
   3   8   9      227.41      288.68     40.63 o
   4   8   9      268.70      268.56     40.77 o
   5   8   9     6944.52     7175.46    116.00 o
   6   8   9      101.41      155.65     39.13 o
   7   8   9      259.60      300.80     42.91 o
   8   8   9      563.67      581.09     43.42 o
   9   8   9        7.79       17.87     43.99 o
  10   8   9      159.06      165.50     41.58 o
  11   8   9      988.94      945.96     49.48 o
  12   8   9        2.00       24.60     44.02 o
  13   8   9       16.44       55.39     45.29 o
  14   8   9       47.80       27.93     45.96 o
   1   9   9     2011.74     2099.49     67.64 o
   2   9   9      224.02      279.07     40.26 o
   3   9   9     4306.92     4266.43    112.11 o
   4   9   9     1683.60     1670.93     41.58 o
   5   9   9      494.46      470.43     45.09 o
   6   9   9      101.14      168.49     43.15 o
   7   9   9      385.85      406.24     45.95 o
   8   9   9      157.54      192.26     49.59 o
   9   9   9       75.96       58.83     44.72 o
  10   9   9        1.18       27.17     44.76 o
  11   9   9      200.21      198.07     43.90 o
  12   9   9      191.73      186.59     48.45 o
  13   9   9      136.28      126.43     51.28 o
   0  10   9      563.08      618.07     60.89 o
   1  10   9       52.51       49.94     44.68 o
   2  10   9      279.94      340.85     48.46 o
   3  10   9       58.95       20.27     40.61 o
   4  10   9     1694.59     1761.48     45.63 o
   5  10   9       45.61      102.59     44.02 o
   6  10   9      218.42      448.92     84.52 o
   7  10   9      131.38      145.25     45.68 o
   8  10   9        3.22       29.27     47.10 o
   9  10   9      452.25      469.05     53.14 o
  10  10   9       84.70       87.76     53.69 o
  11  10   9        9.91       47.49     48.81 o
  12  10   9       40.51       54.85     50.75 o
  13  10   9        1.83      172.43    140.62 o
   1  11   9     2026.61     2123.36     62.91 o
   2  11   9      368.33      449.83     48.26 o
   3  11   9      384.57      407.35     41.85 o
   4  11   9     1513.17     1451.53     47.31 o
   5  11   9      571.94      602.11     46.12 o
   6  11   9      315.88      305.46     52.93 o
   7  11   9      446.63      409.20     44.33 o
   8  11   9       60.83      110.42     50.07 o
   9  11   9      327.94      293.48     47.97 o
  10  11   9       17.47      -11.75     52.81 o
  11  11   9      145.11       22.17     50.77 o
  12  11   9      146.54      212.17     75.21 o
   0  12   9       38.68       74.42     63.31 o
   1  12   9        1.63       23.41     43.85 o
   2  12   9        8.68       72.37     43.70 o
   3  12   9       45.16       86.60     41.58 o
   4  12   9      159.75      161.25     43.93 o
   5  12   9        0.47       27.98     46.49 o
   6  12   9       83.96      113.51     48.25 o
   7  12   9       93.15      143.39     45.55 o
   8  12   9       14.92       43.95     49.88 o
   9  12   9      834.76      734.75     50.69 o
  10  12   9      231.51      249.35     52.43 o
   1  13   9       23.54       89.02     45.36 o
   2  13   9       15.51       42.34     45.54 o
   3  13   9      773.58      750.46     45.63 o
   4  13   9      228.43      212.21     46.98 o
   5  13   9      163.32      219.84     49.95 o
   6  13   9       43.69       58.00     46.50 o
   7  13   9      232.72      190.47     52.28 o
   8  13   9        4.29        4.59     50.17 o
   9  13   9       39.84      115.54     54.91 o
   0  14   9      482.52      437.47     65.67 o
   1  14   9      214.44      153.83     47.00 o
   2  14   9      103.06      113.27     46.39 o
   3  14   9        6.32       18.01     47.22 o
   4  14   9       72.51      102.07     48.03 o
   5  14   9      363.28      359.44     50.58 o
   6  14   9      164.81      157.11     47.30 o
   7  14   9      106.03      170.83     48.39 o
   1  15   9      153.65      157.94     48.81 o
   2  15   9        8.30       33.46     47.01 o
   3  15   9      493.91      406.98     50.65 o
   4  15   9        1.49       38.04     52.92 o
   5  15   9       19.60      137.34    104.25 o
   0   0  10    36708.88    38533.03   1457.21 o
   1   0  10       56.09        9.28     46.11 o
   2   0  10      845.13      869.10     52.19 o
   3   0  10      112.85      101.45     50.64 o
   4   0  10      102.85       87.52     48.76 o
   5   0  10      132.89      111.67     45.68 o
   6   0  10     1731.91     1637.77     47.92 o
   7   0  10      114.89      138.08     51.28 o
   8   0  10      682.01      729.08     48.97 o
   9   0  10      243.66      195.45     48.97 o
  10   0  10     4598.32     4171.53    315.39 o
  11   0  10     1128.09     1184.22     59.24 o
  12   0  10      117.24      136.15     51.93 o
  13   0  10      638.86      664.48     54.90 o
  14   0  10       90.35       18.59     58.19 o
  15   0  10      716.49      808.84     82.99 o
  16   0  10      110.52       49.86     58.27 o
   1   1  10      905.05      812.42     39.25 o
   2   1  10       22.24       70.53     34.04 o
   3   1  10     4236.01     4269.26     60.53 o
   4   1  10      143.00      136.80     36.32 o
   5   1  10      998.16      975.50     35.35 o
   6   1  10       76.24      110.71     33.93 o
   7   1  10     6715.80     6804.47     94.95 o
   8   1  10     1607.19     1644.64     37.98 o
   9   1  10      199.14      197.88     34.36 o
  10   1  10     2220.11     2363.55     51.10 o
  11   1  10      891.78      930.95     45.55 o
  12   1  10      253.35      250.83     42.35 o
  13   1  10     1669.44     1794.58     60.85 o
  14   1  10       38.12        0.28     38.29 o
  15   1  10       31.15       20.34     41.01 o
  16   1  10        4.83       17.53     44.57 o
   0   2  10    24322.87    25575.60    833.81 o
   1   2  10     1041.39     1155.93     35.60 o
   2   2  10     1787.83     1678.26     39.55 o
   3   2  10       26.96       -6.95     35.82 o
   4   2  10      237.00      272.33     38.77 o
   5   2  10      310.90      350.37     36.71 o
   6   2  10      115.09      123.79     36.81 o
   7   2  10      803.87      770.47     33.85 o
   8   2  10      687.02      797.68     45.85 o
   9   2  10      703.68      716.51     37.93 o
  10   2  10     2836.08     2919.38     89.33 o
  11   2  10      451.36      490.00     39.62 o
  12   2  10     1245.20     1324.11     45.71 o
  13   2  10       10.49       35.09     45.87 o
  14   2  10      285.15      328.41     41.16 o
  15   2  10      571.53      623.28     50.16 o
  16   2  10      150.29      126.40     47.38 o
   1   3  10      790.39      804.74     35.29 o
   2   3  10     2153.38     2137.73     39.01 o
   3   3  10     2497.04     2567.60     37.99 o
   4   3  10       35.03       63.75     35.13 o
   5   3  10      743.91      818.19     35.56 o
   6   3  10       15.61       56.54     34.30 o
   7   3  10      145.16      126.20     37.71 o
   8   3  10     2780.91     2805.52     71.34 o
   9   3  10       32.20       50.05     34.93 o
  10   3  10      947.79      976.53     40.21 o
  11   3  10        1.28      -33.56     37.27 o
  12   3  10        0.23        3.15     37.62 o
  13   3  10       21.46        6.07     41.10 o
  14   3  10      310.76      295.28     45.68 o
  15   3  10      308.75      296.64     42.97 o
  16   3  10        7.36       54.38     45.83 o
   0   4  10     1645.51     1662.25     53.47 o
   1   4  10       80.33      136.02     32.65 o
   2   4  10      349.54      430.93     36.45 o
   3   4  10       68.05       93.99     32.95 o
   4   4  10      832.95      869.33     39.23 o
   5   4  10     1748.13     1829.90     39.85 o
   6   4  10      153.80      227.95     38.72 o
   7   4  10      123.05      128.89     39.00 o
   8   4  10      210.05      231.96     35.86 o
   9   4  10       19.93       63.47     37.85 o
  10   4  10      358.00      364.90     38.17 o
  11   4  10      290.17      345.42     42.48 o
  12   4  10      803.72      847.04     44.42 o
  13   4  10        0.16       45.22     38.40 o
  14   4  10       96.35       86.89     40.89 o
  15   4  10       41.38       27.24     44.49 o
   1   5  10      550.93      611.11     36.26 o
   2   5  10      575.81      601.47     34.68 o
   3   5  10      373.91      399.39     36.73 o
   4   5  10       90.27       48.21     37.36 o
   5   5  10      524.69      565.09     40.65 o
   6   5  10      473.13      447.89     36.21 o
   7   5  10     2876.09     2766.80     59.77 o
   8   5  10      399.66      472.38     43.34 o
   9   5  10     1014.25     1024.10     49.13 o
  10   5  10       84.00      126.87     39.13 o
  11   5  10      311.65      371.04     39.69 o
  12   5  10        0.05       39.18     40.12 o
  13   5  10      511.47      476.53     43.71 o
  14   5  10      254.27      236.54     47.31 o
  15   5  10        0.89       54.63     46.36 o
   0   6  10      131.92      170.88     52.90 o
   1   6  10      231.13      261.92     35.83 o
   2   6  10       25.97       37.13     36.56 o
   3   6  10       12.42       74.49     40.44 o
   4   6  10       18.73       49.39     42.87 o
   5   6  10     1727.16     1746.72     44.15 o
   6   6  10       18.05       17.23     41.22 o
   7   6  10      154.56      246.14     41.14 o
   8   6  10      221.69      194.58     41.39 o
   9   6  10     1605.19     1533.86     43.52 o
  10   6  10        7.83       -8.06     39.16 o
  11   6  10      431.66      441.74     43.17 o
  12   6  10        6.49       46.45     42.11 o
  13   6  10      240.16      291.83     44.65 o
  14   6  10       22.18       16.98     45.29 o
  15   6  10      840.01      784.00     63.28 o
   1   7  10      573.65      505.05     43.99 o
   2   7  10     2712.54     2632.58     47.33 o
   3   7  10      631.59      526.48     38.50 o
   4   7  10      185.33      198.28     37.90 o
   5   7  10      845.25      852.23     43.13 o
   6   7  10      720.61      733.03     39.19 o
   7   7  10     2198.00     1933.43     67.39 o
   8   7  10     1759.02     1691.77     52.49 o
   9   7  10     1168.93     1082.00     45.37 o
  10   7  10       50.55       82.08     42.82 o
  11   7  10        6.09       51.01     44.81 o
  12   7  10      180.17      216.20     50.11 o
  13   7  10       48.32       63.41     42.55 o
  14   7  10       28.83       66.83     45.52 o
   0   8  10      959.61      814.47     62.83 o
   1   8  10        0.33       38.76     37.71 o
   2   8  10      169.99      192.37     39.68 o
   3   8  10      501.76      569.48     39.94 o
   4   8  10      133.98      152.14     41.40 o
   5   8  10      777.42      767.21     41.68 o
   6   8  10      609.72      610.21     40.71 o
   7   8  10      408.07      437.40     43.07 o
   8   8  10        0.10       34.75     41.45 o
   9   8  10      507.38      508.11     40.55 o
  10   8  10      456.05      391.78     43.58 o
  11   8  10       27.22       26.50     44.13 o
  12   8  10        0.05       70.80     46.69 o
  13   8  10        3.19      -19.39     49.02 o
  14   8  10        0.05       28.31     52.31 o
   1   9  10      360.87      370.49     41.67 o
   2   9  10     4158.34     4087.42     83.33 o
   3   9  10      255.90      296.45     38.82 o
   4   9  10       47.68       24.26     42.25 o
   5   9  10      198.30      224.44     43.54 o
   6   9  10        6.17      100.62     47.90 o
   7   9  10     1305.21     1304.13     52.64 o
   8   9  10      785.69      791.36     44.58 o
   9   9  10       26.37       45.31     43.42 o
  10   9  10      143.71      187.71     45.24 o
  11   9  10       16.38       22.21     43.88 o
  12   9  10      494.22      449.20     59.04 o
  13   9  10       53.12       72.00     47.41 o
   0  10  10     1175.36     1256.27     67.48 o
   1  10  10      479.53      517.16     40.64 o
   2  10  10     1029.04     1053.79     46.50 o
   3  10  10       68.08      101.84     42.82 o
   4  10  10      350.33      384.49     44.38 o
   5  10  10      242.54      231.44     46.36 o
   6  10  10      829.50      823.87     43.75 o
   7  10  10        0.16       55.35     47.72 o
   8  10  10      102.33       88.21     48.36 o
   9  10  10        9.10       -0.99     49.38 o
  10  10  10      540.13      563.24     53.54 o
  11  10  10       17.52       43.47     46.79 o
  12  10  10        6.34       -8.26     56.28 o
   1  11  10     1279.41     1267.59     54.58 o
   2  11  10     1563.12     1646.88     81.60 o
   3  11  10      989.90     1036.25     51.39 o
   4  11  10       21.26       51.59     43.03 o
   5  11  10      166.28      151.37     43.15 o
   6  11  10      157.04      167.30     43.40 o
   7  11  10       41.16       50.30     46.62 o
   8  11  10     1373.44     1290.10     73.40 o
   9  11  10      157.56      151.25     56.57 o
  10  11  10      620.31      513.89     52.70 o
  11  11  10        0.59      -34.45     54.84 o
   0  12  10     1009.13     1009.66     60.09 o
   1  12  10      402.30      470.22     45.18 o
   2  12  10        0.24       28.98     46.45 o
   3  12  10       71.45       87.71     43.44 o
   4  12  10       34.87       48.42     45.70 o
   5  12  10       14.24       31.93     49.15 o
   6  12  10       95.87      119.35     42.92 o
   7  12  10      283.38      252.84     47.17 o
   8  12  10        5.50       42.78     47.98 o
   9  12  10       63.64       65.74     53.66 o
  10  12  10      540.27      478.68     56.10 o
   1  13  10      241.88      239.42     45.24 o
   2  13  10        2.53        8.84     45.60 o
   3  13  10      935.71      965.42     58.83 o
   4  13  10       93.67       98.25     45.42 o
   5  13  10       21.88       89.43     48.95 o
   6  13  10        0.63       20.61     45.37 o
   7  13  10      180.20      202.59     53.03 o
   8  13  10       79.75       95.45     51.47 o
   0  14  10     1051.65      930.81     92.22 o
   1  14  10        0.20       29.36     52.87 o
   2  14  10        3.41       29.57     54.26 o
   3  14  10       77.92      124.26     47.51 o
   4  14  10       48.97       46.19     45.93 o
   5  14  10      238.46      234.40     52.93 o
   6  14  10       14.89       23.67     54.23 o
   1  15  10      144.83       80.39     47.14 o
   2  15  10      148.82      134.05     50.03 o
   3  15  10       53.59       92.95     51.33 o
   1   1  11      963.73      938.74     36.56 o
   2   1  11       14.51       18.96     33.56 o
   3   1  11     2124.72     2214.60     37.40 o
   4   1  11        0.20       23.69     32.32 o
   5   1  11     1722.11     1769.47     36.63 o
   6   1  11       18.39       48.33     32.51 o
   7   1  11      362.54      408.98     37.72 o
   8   1  11      895.11      863.63     37.09 o
   9   1  11      984.25      995.12     36.73 o
  10   1  11      253.36      234.51     33.22 o
  11   1  11       31.84       96.56     44.45 o
  12   1  11        2.65       75.32     44.53 o
  13   1  11      267.19      261.36     40.97 o
  14   1  11        0.41       24.03     39.27 o
  15   1  11       23.40       81.02     43.31 o
  16   1  11        0.01        7.17     43.56 o
   0   2  11     1052.68      940.25     49.01 o
   1   2  11      908.46      779.49     32.28 o
   2   2  11      252.03      240.47     33.99 o
   3   2  11     1931.35     2024.12     42.44 o
   4   2  11      137.06      141.74     41.52 o
   5   2  11      393.36      376.38     36.23 o
   6   2  11       30.40       57.38     35.91 o
   7   2  11     1238.21     1220.06     35.40 o
   8   2  11       40.65       49.99     34.70 o
   9   2  11      334.72      389.14     37.23 o
  10   2  11     2055.08     2236.25     79.33 o
  11   2  11      410.50      418.79     37.30 o
  12   2  11       56.77       53.79     38.10 o
  13   2  11      287.74      384.86     45.15 o
  14   2  11        3.40       45.26     39.90 o
  15   2  11       88.40      109.48     44.12 o
   1   3  11      979.68     1000.30     34.82 o
   2   3  11       96.79       83.98     31.94 o
   3   3  11     6765.68     6741.48     82.55 o
   4   3  11      123.31      143.17     33.92 o
   5   3  11     3095.42     3150.91     51.20 o
   6   3  11       35.82        9.32     33.32 o
   7   3  11      408.81      427.20     35.68 o
   8   3  11       70.83       55.63     37.31 o
   9   3  11     1246.99     1275.80     40.05 o
  10   3  11      282.49      236.51     38.73 o
  11   3  11        4.02       30.37     38.21 o
  12   3  11      235.20      291.64     41.20 o
  13   3  11       61.09      147.83     43.88 o
  14   3  11        0.28       56.53     45.59 o
  15   3  11      112.84      135.93     44.06 o
   0   4  11      486.49      750.14    136.02 o
   1   4  11     2327.23     2047.31     37.46 o
   2   4  11      113.16      139.82     37.66 o
   3   4  11       37.37       18.28     33.02 o
   4   4  11     1396.71     1409.10     39.19 o
   5   4  11     6359.32     5977.85     85.71 o
   6   4  11       28.64       73.69     34.84 o
   7   4  11        1.89       42.79     35.14 o
   8   4  11      393.92      354.00     37.10 o
   9   4  11      700.43      756.59     41.37 o
  10   4  11      863.14      878.11     42.66 o
  11   4  11     4355.00     4394.97    107.12 o
  12   4  11      246.18      224.39     43.60 o
  13   4  11      159.02      193.97     45.96 o
  14   4  11      145.03      129.06     41.59 o
  15   4  11      169.25      155.94     44.30 o
   1   5  11       22.43       53.37     35.87 o
   2   5  11        0.17       -7.14     32.84 o
   3   5  11     6070.90     5913.27     94.39 o
   4   5  11       40.50       31.24     39.08 o
   5   5  11       39.58       53.97     37.26 o
   6   5  11      199.29      208.15     39.22 o
   7   5  11      157.34      223.55     39.70 o
   8   5  11       33.14       77.56     38.89 o
   9   5  11      420.57      392.01     39.35 o
  10   5  11      262.27      503.63     97.00 o
  11   5  11       33.49       43.64     44.37 o
  12   5  11      737.93      819.71     44.84 o
  13   5  11      101.79      120.82     47.63 o
  14   5  11        9.23       27.88     45.33 o
  15   5  11      301.66      261.68     46.17 o
   0   6  11     2408.80     2325.84     66.81 o
   1   6  11     3624.99     3474.20     58.53 o
   2   6  11      207.69      242.55     36.15 o
   3   6  11      707.53      727.20     41.04 o
   4   6  11       20.31       85.36     40.44 o
   5   6  11     6142.54     6338.49     80.04 o
   6   6  11      580.05      565.72     37.12 o
   7   6  11      338.13      346.54     38.70 o
   8   6  11      386.89      392.18     38.78 o
   9   6  11       96.30      118.87     37.76 o
  10   6  11      665.45      748.96     44.29 o
  11   6  11      684.67      670.96     42.79 o
  12   6  11       23.40       32.35     43.32 o
  13   6  11        6.10       23.04     45.75 o
  14   6  11      156.12      147.99     42.56 o
   1   7  11      179.94      229.11     38.68 o
   2   7  11      222.00      242.94     40.33 o
   3   7  11      979.72      965.31     41.07 o
   4   7  11      519.45      530.99     42.59 o
   5   7  11       23.95       33.65     39.69 o
   6   7  11      250.00      306.83     42.54 o
   7   7  11      500.61      472.49     39.12 o
   8   7  11        9.76        3.27     42.22 o
   9   7  11       71.69       76.23     40.13 o
  10   7  11       28.89        7.52     39.58 o
  11   7  11      152.84      151.44     41.79 o
  12   7  11      106.43      152.75     45.25 o
  13   7  11      891.32      850.02     50.74 o
  14   7  11       54.63       68.55     47.84 o
   0   8  11      430.94      491.17     66.07 o
   1   8  11      721.28      703.70     44.80 o
   2   8  11       33.14       53.37     40.46 o
   3   8  11        8.47        7.33     43.04 o
   4   8  11      313.86      325.69     44.15 o
   5   8  11     1071.89     1088.85     41.68 o
   6   8  11      463.92      565.04     44.40 o
   7   8  11      380.06      456.55     43.60 o
   8   8  11       19.42      116.02     41.14 o
   9   8  11      849.66      833.28     46.13 o
  10   8  11      208.31      204.46     40.67 o
  11   8  11      112.86      134.85     42.27 o
  12   8  11       36.36       50.26     44.21 o
  13   8  11       95.31      100.12     47.76 o
   1   9  11     1157.58     1224.36     45.32 o
   2   9  11       10.66       22.20     45.45 o
   3   9  11      150.18      146.19     41.11 o
   4   9  11      179.57      205.53     50.75 o
   5   9  11       16.33       79.16     47.82 o
   6   9  11       29.30       55.64     47.69 o
   7   9  11     1175.29     1201.90     50.13 o
   8   9  11      134.83      137.28     44.31 o
   9   9  11      145.33      180.59     47.50 o
  10   9  11       11.02        0.83     49.98 o
  11   9  11      155.45      124.67     51.18 o
  12   9  11      131.42      149.46     49.81 o
   0  10  11      969.11      971.63     75.58 o
   1  10  11      529.72      512.93     46.97 o
   2  10  11      791.95      771.75     46.03 o
   3  10  11      496.96      540.38     44.78 o
   4  10  11      143.85      152.48     42.23 o
   5  10  11      339.61      382.30     44.98 o
   6  10  11      174.75      198.67     48.39 o
   7  10  11      398.37      399.72     49.27 o
   8  10  11       86.27       86.13     49.19 o
   9  10  11        2.08       45.97     53.40 o
  10  10  11       24.08       46.99     49.53 o
  11  10  11       53.62       58.79     50.90 o
  12  10  11       59.00        8.32     97.69 o
   1  11  11      185.98      213.13     46.06 o
   2  11  11      114.62      110.86     41.96 o
   3  11  11      684.19      658.24     44.66 o
   4  11  11        8.35       47.48     40.94 o
   5  11  11      479.44      479.93     46.09 o
   6  11  11       32.93       37.87     47.10 o
   7  11  11      135.05      107.87     49.21 o
   8  11  11        8.22       14.07     53.62 o
   9  11  11      426.77      438.15     55.31 o
  10  11  11        3.55       51.67     55.09 o
   0  12  11        1.48       17.51     65.44 o
   1  12  11      184.12      186.59     45.30 o
   2  12  11      542.56      573.61     46.05 o
   3  12  11       99.82      178.00     47.85 o
   4  12  11      115.26      107.12     43.63 o
   5  12  11       56.60       88.28     47.72 o
   6  12  11        2.12       15.08     46.91 o
   7  12  11       30.10       28.77     46.08 o
   8  12  11      163.26      120.53     51.14 o
   9  12  11       73.06      131.83     63.06 o
   1  13  11      381.24      352.57     46.26 o
   2  13  11       13.38       66.24     45.86 o
   3  13  11      571.73      577.68     47.52 o
   4  13  11      154.65      192.86     47.31 o
   5  13  11       21.85       17.46     46.41 o
   6  13  11        6.88       53.37     50.74 o
   7  13  11      610.05      576.37     54.19 o
   8  13  11        0.75      -48.97     76.02 o
   0  14  11      190.22      219.09     66.87 o
   1  14  11       28.29       38.12     46.22 o
   2  14  11      405.34      349.59     53.72 o
   3  14  11       35.22       18.94     53.96 o
   4  14  11       11.70       49.82     48.72 o
   5  14  11        3.87       14.42     51.25 o
   0   0  12     2457.36     2452.60     68.79 o
   1   0  12      123.16      117.66     47.63 o
   2   0  12      477.98      454.79     50.08 o
   3   0  12     5730.99     5941.92    111.32 o
   4   0  12      112.15      118.76     50.64 o
   5   0  12     1673.97     1625.24     53.27 o
   6   0  12     6270.00     6246.99    142.50 o
   7   0  12      479.91      527.56     55.47 o
   8   0  12      303.31      311.42     49.93 o
   9   0  12     2673.50     2599.86     87.42 o
  10   0  12       11.30       88.53     72.69 o
  11   0  12     4091.81     4103.81     87.46 o
  12   0  12      132.20      185.06     53.11 o
  13   0  12      588.41      530.09     56.95 o
  14   0  12       10.26       28.41     58.35 o
  15   0  12      194.47      202.46     62.66 o
   1   1  12      857.82      894.22     33.74 o
   2   1  12     4924.73     4924.91     61.92 o
   3   1  12     1963.80     2023.47     37.77 o
   4   1  12      883.29      909.12     35.16 o
   5   1  12     2381.78     2395.94     36.07 o
   6   1  12     2093.87     2089.67     38.54 o
   7   1  12       81.07      126.65     37.02 o
   8   1  12     2467.50     2390.72     73.50 o
   9   1  12       32.26       30.49     37.08 o
  10   1  12     1734.46     1794.06     37.33 o
  11   1  12      420.23      454.89     40.53 o
  12   1  12      356.16      336.64     41.90 o
  13   1  12       67.51       46.74     41.87 o
  14   1  12     1177.97     1243.30     81.47 o
  15   1  12      145.32      117.64     43.39 o
   0   2  12     1002.70      969.84     47.81 o
   1   2  12      518.56      481.64     33.13 o
   2   2  12      704.75      788.31     59.99 o
   3   2  12     3214.02     3239.14     63.62 o
   4   2  12      993.65     1068.74     35.61 o
   5   2  12      848.38      859.93     37.52 o
   6   2  12     2400.05     2438.73     39.06 o
   7   2  12       98.39      106.19     37.28 o
   8   2  12       56.13       58.30     36.44 o
   9   2  12     1873.12     1911.09     63.20 o
  10   2  12      121.74      140.68     36.28 o
  11   2  12      411.49      475.56     42.08 o
  12   2  12      242.98      254.96     39.62 o
  13   2  12      393.35      361.78     41.94 o
  14   2  12       40.15       45.08     40.54 o
  15   2  12      163.53      215.95     44.39 o
   1   3  12        7.27       -3.11     31.52 o
   2   3  12     2584.18     2551.80     42.34 o
   3   3  12       40.85       84.54     35.67 o
   4   3  12      482.47      485.39     34.40 o
   5   3  12      150.16      162.88     32.86 o
   6   3  12      404.66      473.49     38.94 o
   7   3  12        0.01        3.54     35.35 o
   8   3  12     1921.95     1883.58     56.43 o
   9   3  12      314.84      299.02     38.83 o
  10   3  12       44.93       20.88     39.71 o
  11   3  12       12.32       30.39     34.27 o
  12   3  12       15.09       36.16     41.92 o
  13   3  12      208.51      250.27     45.85 o
  14   3  12      120.02      131.80     50.26 o
  15   3  12        8.89       70.26     48.13 o
   0   4  12       97.56      111.04     46.90 o
   1   4  12      368.51      396.52     34.58 o
   2   4  12        9.25       28.75     35.77 o
   3   4  12      880.70      946.46     37.39 o
   4   4  12      401.83      383.70     34.82 o
   5   4  12     1336.95     1366.21     37.42 o
   6   4  12       37.71       42.63     33.94 o
   7   4  12      440.58      402.72     38.74 o
   8   4  12      391.11      438.33     37.31 o
   9   4  12       52.25       94.99     39.16 o
  10   4  12      395.87      444.79     40.30 o
  11   4  12        5.08       33.38     39.48 o
  12   4  12        6.51       43.81     48.45 o
  13   4  12       30.11       21.85     42.05 o
  14   4  12       93.03      126.89     45.59 o
  15   4  12      751.56      729.88     61.02 o
   1   5  12      336.61      346.60     34.08 o
   2   5  12      465.01      528.40     37.09 o
   3   5  12      599.99      645.07     38.79 o
   4   5  12       13.15       16.70     36.53 o
   5   5  12      429.21      388.23     37.19 o
   6   5  12     1651.58     1702.70     39.71 o
   7   5  12        1.00        8.89     39.04 o
   8   5  12      311.52      319.71     37.42 o
   9   5  12      145.33      156.56     39.03 o
  10   5  12      193.88      224.32     41.24 o
  11   5  12       27.98       35.48     41.64 o
  12   5  12      145.52      139.06     42.39 o
  13   5  12      119.82       56.17     45.85 o
  14   5  12       84.79       75.48     43.76 o
   0   6  12     1982.44     1862.61     56.29 o
   1   6  12      311.01      302.55     33.44 o
   2   6  12       27.79       58.20     36.68 o
   3   6  12      849.90      874.53     40.69 o
   4   6  12       57.89       89.01     38.97 o
   5   6  12      224.49      220.64     41.93 o
   6   6  12      166.20      193.97     42.62 o
   7   6  12      953.37      964.51     38.06 o
   8   6  12       12.25       59.90     42.83 o
   9   6  12       81.29       96.90     43.12 o
  10   6  12      185.46      219.95     43.84 o
  11   6  12       30.27       65.77     43.09 o
  12   6  12      293.97      273.81     41.16 o
  13   6  12      414.97      360.26     47.18 o
  14   6  12      128.08       99.63     48.03 o
   1   7  12       94.74      147.16     37.09 o
   2   7  12     2501.06     2456.99     50.21 o
   3   7  12       33.11       42.37     41.22 o
   4   7  12      876.81      869.19     39.93 o
   5   7  12     2733.96     2623.53     59.10 o
   6   7  12        5.52       35.82     39.48 o
   7   7  12      437.73      465.96     46.62 o
   8   7  12     1107.07     1077.61     42.68 o
   9   7  12     1120.14     1120.00     43.95 o
  10   7  12      370.57      376.83     44.95 o
  11   7  12       77.19       65.74     45.24 o
  12   7  12       23.03       26.02     50.75 o
  13   7  12       47.24       36.27     46.77 o
   0   8  12     3136.36     3086.06     67.83 o
   1   8  12      127.62      164.16     39.96 o
   2   8  12      141.66      195.07     44.38 o
   3   8  12      485.64      574.38     44.64 o
   4   8  12       23.81       54.07     41.31 o
   5   8  12      497.82      543.04     40.64 o
   6   8  12     1291.25     1238.61     42.86 o
   7   8  12      163.12      137.97     41.17 o
   8   8  12      234.12      282.98     46.08 o
   9   8  12       14.03       80.86     46.76 o
  10   8  12      181.26      181.00     44.51 o
  11   8  12        4.27       36.63     50.98 o
  12   8  12      211.85      243.34     46.92 o
  13   8  12        5.48      -22.91     57.48 o
   1   9  12       78.08      109.04     43.10 o
   2   9  12     2584.77     2646.29     58.98 o
   3   9  12     1746.64     1824.48     53.41 o
   4   9  12      397.08      413.97     44.68 o
   5   9  12      749.52      701.82     41.71 o
   6   9  12      530.94      536.98     52.23 o
   7   9  12      134.95      151.13     44.76 o
   8   9  12      265.73      266.40     44.14 o
   9   9  12      466.17      470.92     48.40 o
  10   9  12        7.16       31.37     48.54 o
  11   9  12       21.38       13.01     45.10 o
  12   9  12       73.21       74.25     48.86 o
   0  10  12     1141.95     1115.00     59.14 o
   1  10  12        0.16       11.02     48.24 o
   2  10  12       16.39        7.59     51.51 o
   3  10  12      131.87      175.20     49.35 o
   4  10  12      852.70      882.48     49.23 o
   5  10  12       50.97       49.85     45.63 o
   6  10  12      868.93      901.83     56.00 o
   7  10  12       92.29       63.11     52.44 o
   8  10  12       85.70      156.86     52.73 o
   9  10  12       87.72      111.25     49.83 o
  10  10  12      813.28      850.27     92.09 o
  11  10  12       10.08       99.02     52.50 o
   1  11  12      377.41      397.92     45.91 o
   2  11  12       34.54       69.54     44.42 o
   3  11  12      129.18      119.54     44.44 o
   4  11  12      231.77      214.71     45.20 o
   5  11  12      288.54      417.66     55.22 o
   6  11  12      164.06       80.31     55.84 o
   7  11  12        7.52       47.72     48.83 o
   8  11  12       66.60       83.49     54.06 o
   9  11  12       22.92      -11.74     50.86 o
  10  11  12      114.30      129.93     55.60 o
   0  12  12      353.01      397.96     68.20 o
   1  12  12       16.30       31.97     42.74 o
   2  12  12      132.26      173.17     45.20 o
   3  12  12      252.20      273.81     48.56 o
   4  12  12     1399.15     1477.26    100.52 o
   5  12  12      392.98      281.68     51.81 o
   6  12  12       16.07       -2.08     52.82 o
   7  12  12       75.80      110.97     56.16 o
   8  12  12       94.70       98.33     56.07 o
   1  13  12     1229.18     1209.33     87.05 o
   2  13  12       47.06       56.64     50.88 o
   3  13  12       41.59       68.14     54.57 o
   4  13  12       13.88      -21.17     49.18 o
   5  13  12      390.66      351.30     48.79 o
   6  13  12       27.48       39.82     49.45 o
   7  13  12      185.03      133.66     67.22 o
   0  14  12       83.98      117.27     75.10 o
   1  14  12       12.27       32.53     50.06 o
   2  14  12        2.52       63.90     51.27 o
   3  14  12        6.15       41.46     51.44 o
   4  14  12       97.80       64.70     50.95 o
   1   1  13      930.89      963.42     35.68 o
   2   1  13      659.67      734.86     36.28 o
   3   1  13      215.11      250.45     32.92 o
   4   1  13      410.34      457.44     33.97 o
   5   1  13      271.07      264.27     35.83 o
   6   1  13      110.77      129.44     35.98 o
   7   1  13      222.31      243.44     38.86 o
   8   1  13       86.82       83.42     40.73 o
   9   1  13      139.61      160.11     39.12 o
  10   1  13       74.65      104.64     39.46 o
  11   1  13      142.22      185.99     40.07 o
  12   1  13      307.93      302.87     40.71 o
  13   1  13       24.98       80.55     39.71 o
  14   1  13      155.45      188.07     45.14 o
  15   1  13        2.75       17.03     47.36 o
   0   2  13    10471.80    10368.48    283.61 o
   1   2  13      120.85      156.88     32.86 o
   2   2  13     2085.76     2070.30     36.81 o
   3   2  13     1215.88     1151.07     38.04 o
   4   2  13      412.00      405.30     37.25 o
   5   2  13       11.71       84.79     34.28 o
   6   2  13      481.06      475.86     34.76 o
   7   2  13     3293.29     3252.67     41.13 o
   8   2  13     1489.00     1530.51     48.53 o
   9   2  13      172.50      176.93     38.54 o
  10   2  13      226.11      192.54     38.06 o
  11   2  13      600.86      629.24     40.25 o
  12   2  13       45.62       86.27     39.24 o
  13   2  13      823.98      675.63     44.51 o
  14   2  13      125.41      140.71     41.07 o
  15   2  13       27.38       36.46    135.16 o
   1   3  13     1707.88     1721.23     37.45 o
   2   3  13      841.87      741.91     32.88 o
   3   3  13      528.78      540.26     35.73 o
   4   3  13     1145.73     1139.25     36.78 o
   5   3  13     2985.60     3079.80     42.02 o
   6   3  13       76.61       49.34     34.05 o
   7   3  13     1808.89     1902.52     45.40 o
   8   3  13     2067.45     2088.80     59.26 o
   9   3  13        6.62       40.61     37.08 o
  10   3  13      218.54      236.90     41.13 o
  11   3  13       44.57       66.22     42.25 o
  12   3  13      606.16      648.87     49.40 o
  13   3  13      120.75      122.61     42.89 o
  14   3  13      974.60      897.51     64.30 o
   0   4  13      856.12      804.74     49.32 o
   1   4  13     3502.75     3354.25     38.91 o
   2   4  13       44.26       22.25     36.19 o
   3   4  13       18.37       27.86     34.26 o
   4   4  13     1555.93     1580.19     35.68 o
   5   4  13      735.29      776.47     37.74 o
   6   4  13      266.92      283.97     37.27 o
   7   4  13     1055.92     1003.34     36.49 o
   8   4  13     1891.36     1901.55     40.78 o
   9   4  13      439.32      400.68     39.55 o
  10   4  13       10.97       41.20     38.45 o
  11   4  13       86.64      149.92     45.61 o
  12   4  13      911.15      943.00     46.39 o
  13   4  13      441.39      383.42     46.21 o
  14   4  13      247.63      186.11     45.83 o
   1   5  13       28.84       52.86     36.48 o
   2   5  13     1917.11     1836.95     40.98 o
   3   5  13      619.72      670.70     39.04 o
   4   5  13       23.03       66.01     40.83 o
   5   5  13     1977.93     1981.75     38.88 o
   6   5  13       41.97       24.41     40.37 o
   7   5  13     3128.65     3302.86     74.80 o
   8   5  13     1377.53     1396.41     47.45 o
   9   5  13      815.03      838.47     42.85 o
  10   5  13       27.53       36.27     42.28 o
  11   5  13        3.50       50.47     43.22 o
  12   5  13      157.46      141.10     41.25 o
  13   5  13      250.41      240.15     44.62 o
  14   5  13        7.74       46.38     46.20 o
   0   6  13      832.83      823.71     52.13 o
   1   6  13     3900.62     3823.00     61.82 o
   2   6  13      332.16      323.09     37.80 o
   3   6  13      228.10      242.46     39.45 o
   4   6  13      442.14      461.32     39.86 o
   5   6  13      851.56      820.55     37.77 o
   6   6  13      809.94      822.38     40.70 o
   7   6  13       52.10       56.85     40.63 o
   8   6  13     1020.25     1038.99     45.68 o
   9   6  13     1291.50     1236.45     42.37 o
  10   6  13      321.32      328.53     41.26 o
  11   6  13        9.44       59.24     45.78 o
  12   6  13      729.63      640.90     42.20 o
  13   6  13        1.97       13.65     44.44 o
   1   7  13      290.42      272.83     38.23 o
   2   7  13        2.76       42.45     39.03 o
   3   7  13     1567.01     1647.82     41.39 o
   4   7  13      361.10      393.30     44.21 o
   5   7  13       46.01       63.35     40.99 o
   6   7  13      410.84      465.87     39.55 o
   7   7  13      774.38      773.11     42.74 o
   8   7  13       66.91      140.65     42.10 o
   9   7  13      536.34      487.32     44.05 o
  10   7  13      613.05      632.84     48.97 o
  11   7  13       32.70       86.90     42.87 o
  12   7  13      301.10      416.09     50.15 o
  13   7  13      232.10      221.86     57.15 o
   0   8  13      977.97      970.66     56.64 o
   1   8  13        0.65       30.69     39.73 o
   2   8  13     2403.55     2512.45     50.48 o
   3   8  13      259.63      248.72     42.91 o
   4   8  13       22.86       44.30     38.11 o
   5   8  13       52.43       93.48     41.25 o
   6   8  13      305.39      296.92     41.04 o
   7   8  13      201.21      177.27     40.29 o
   8   8  13        2.96       25.58     44.13 o
   9   8  13      191.90      190.37     46.94 o
  10   8  13      233.27      251.30     44.99 o
  11   8  13      346.54      416.62     48.49 o
  12   8  13       26.69       91.37     48.52 o
   1   9  13      138.87      174.89     42.97 o
   2   9  13      140.94      133.01     46.78 o
   3   9  13     1060.45     1045.10     42.01 o
   4   9  13       47.69       20.29     43.74 o
   5   9  13       91.35      162.83     44.50 o
   6   9  13      301.06      339.88     44.19 o
   7   9  13        6.80       33.50     44.07 o
   8   9  13       70.77       99.35     44.88 o
   9   9  13      342.60      371.48     48.98 o
  10   9  13       23.09      120.23     47.66 o
  11   9  13      224.98      203.67     46.35 o
   0  10  13        6.18        1.53     71.58 o
   1  10  13      342.55      351.05     50.42 o
   2  10  13     3234.43     3069.39    122.73 o
   3  10  13      105.28      150.61     45.20 o
   4  10  13      606.96      621.59     49.05 o
   5  10  13      502.59      471.52     52.54 o
   6  10  13      607.35      599.18     55.93 o
   7  10  13      416.33      442.18     50.75 o
   8  10  13      228.34      258.60     51.69 o
   9  10  13      135.55      140.15     50.98 o
  10  10  13      561.85      595.14     53.35 o
   1  11  13      613.66      597.27     54.51 o
   2  11  13      111.68      116.88     48.36 o
   3  11  13       85.60      120.86     46.24 o
   4  11  13       13.47       70.13     49.30 o
   5  11  13      122.65      103.97     55.00 o
   6  11  13      199.68      223.98     48.15 o
   7  11  13        5.54       38.87     60.85 o
   8  11  13        6.34       17.91     53.39 o
   9  11  13       61.85       73.52     53.42 o
   0  12  13       54.99       45.01     76.06 o
   1  12  13        3.33       31.10     55.59 o
   2  12  13      198.06      190.82     56.71 o
   3  12  13       28.71       55.92     53.50 o
   4  12  13       57.14       90.19     50.41 o
   5  12  13     1012.98      894.88     57.85 o
   6  12  13      315.75      299.53     52.49 o
   7  12  13      324.49      365.60     57.17 o
   1  13  13      132.64      132.81     50.52 o
   2  13  13        6.10       48.50     50.36 o
   3  13  13       65.28       81.21     54.39 o
   4  13  13       43.30        0.98     52.12 o
   5  13  13        7.76      114.65     59.19 o
   0  14  13       22.22      -31.09     67.06 o
   1  14  13        0.04       -6.35     48.50 o
   2  14  13       94.23       60.22    247.33 o
   0   0  14     2568.74     2511.23     83.42 o
   1   0  14     1343.99     1301.69     46.31 o
   2   0  14    13356.13    14143.99    242.72 o
   3   0  14       32.43       19.99     46.05 o
   4   0  14    14625.68    14771.35    222.16 o
   5   0  14     1485.14     1546.27     49.25 o
   6   0  14       45.28       31.92     53.21 o
   7   0  14     2393.20     2327.05     55.37 o
   8   0  14     1104.63     1080.41     51.88 o
   9   0  14       16.22       58.82     66.03 o
  10   0  14      403.14      519.39     60.75 o
  11   0  14        0.94       72.93     55.37 o
  12   0  14       37.18       34.38     64.98 o
  13   0  14      272.30      282.17     66.58 o
  14   0  14        0.44       72.01     58.66 o
   1   1  14     1677.21     1689.74     37.55 o
   2   1  14      184.66      197.17     30.59 o
   3   1  14      249.65      223.78     32.37 o
   4   1  14     1283.59     1316.77     32.93 o
   5   1  14       30.29       76.01     32.94 o
   6   1  14      107.38      135.43     36.23 o
   7   1  14     1014.53     1003.09     41.71 o
   8   1  14      357.62      396.28     39.93 o
   9   1  14      841.63      857.22     37.13 o
  10   1  14     3382.40     3449.68    119.06 o
  11   1  14      286.54      310.59     43.95 o
  12   1  14      245.44      250.68     44.20 o
  13   1  14       81.99       98.28     45.20 o
  14   1  14       92.26       68.58     42.35 o
   0   2  14        4.93       13.04     46.48 o
   1   2  14       54.93       53.90     35.06 o
   2   2  14     1542.84     1597.69     39.97 o
   3   2  14       12.23       -7.53     36.83 o
   4   2  14     1168.02     1255.27     40.74 o
   5   2  14      791.60      793.05     33.15 o
   6   2  14      194.51      216.49     34.79 o
   7   2  14      870.21      905.26     38.49 o
   8   2  14      952.38     1032.71     39.72 o
   9   2  14       24.88       30.61     37.49 o
  10   2  14      306.73      406.83     40.11 o
  11   2  14      112.47       94.84     39.98 o
  12   2  14       33.29       99.94     44.26 o
  13   2  14       51.50       71.81     46.64 o
  14   2  14        7.59       52.49     44.15 o
   1   3  14      933.04      918.96     34.10 o
   2   3  14     1552.48     1593.30     38.76 o
   3   3  14      471.14      470.59     39.72 o
   4   3  14     2841.28     2823.47     50.17 o
   5   3  14       39.94       30.53     35.19 o
   6   3  14     3099.20     3033.62     69.09 o
   7   3  14      126.70       73.84     38.99 o
   8   3  14       68.88       90.24     40.41 o
   9   3  14     1131.42     1127.80     40.45 o
  10   3  14       73.24       72.38     39.95 o
  11   3  14        0.03       54.56     41.03 o
  12   3  14      227.99      210.14     45.81 o
  13   3  14      444.55      447.37     46.37 o
  14   3  14       39.00       90.35     49.37 o
   0   4  14       60.31      110.73     46.81 o
   1   4  14      555.57      559.67     33.70 o
   2   4  14     1252.40     1189.01     35.72 o
   3   4  14      273.23      250.66     35.91 o
   4   4  14       26.88       48.95     37.77 o
   5   4  14      159.32      147.54     38.24 o
   6   4  14     1664.19     1703.82     39.11 o
   7   4  14       22.31       34.95     39.37 o
   8   4  14       44.89       83.74     38.28 o
   9   4  14      260.61      250.30     40.10 o
  10   4  14       11.15        5.78     37.08 o
  11   4  14      130.81      135.23     44.26 o
  12   4  14       87.81      105.30     40.99 o
  13   4  14        8.09       49.22     44.35 o
   1   5  14        2.84       -4.27     37.62 o
   2   5  14      330.87      343.13     36.95 o
   3   5  14       86.25      125.98     35.73 o
   4   5  14      867.35      863.19     38.66 o
   5   5  14      146.00      147.70     34.32 o
   6   5  14       40.92       95.87     36.63 o
   7   5  14      523.74      509.75     41.17 o
   8   5  14      611.65      659.71     47.36 o
   9   5  14      114.06      155.56     46.98 o
  10   5  14      680.81      659.40     44.95 o
  11   5  14      257.60      200.48     40.70 o
  12   5  14      212.12      213.71     43.79 o
  13   5  14      338.17      311.41     47.23 o
   0   6  14       12.60       86.79     58.58 o
   1   6  14     1001.26      976.25     36.65 o
   2   6  14     1198.80     1198.99     37.55 o
   3   6  14      249.80      275.28     37.18 o
   4   6  14      527.08      573.24     41.07 o
   5   6  14      455.43      427.18     37.86 o
   6   6  14      988.57      995.82     43.73 o
   7   6  14      242.04      334.37     42.41 o
   8   6  14     1718.69     1683.56     48.84 o
   9   6  14       39.69       49.32     42.35 o
  10   6  14     1165.00     1235.33     49.33 o
  11   6  14       78.84      129.58     43.75 o
  12   6  14        2.93       23.77     47.49 o
  13   6  14      191.80      142.27     52.95 o
   1   7  14      204.63      228.16     41.18 o
   2   7  14      353.03      360.56     37.11 o
   3   7  14      171.08      199.28     40.64 o
   4   7  14     1617.38     1599.58     42.62 o
   5   7  14      121.66      126.75     41.58 o
   6   7  14     1681.35     1752.28     50.02 o
   7   7  14       12.49       57.13     39.81 o
   8   7  14       60.62      121.06     44.91 o
   9   7  14        8.37       42.32     40.62 o
  10   7  14      377.79      376.42     41.59 o
  11   7  14      146.62      122.73     47.46 o
  12   7  14      148.25      169.32     47.46 o
   0   8  14       48.83       72.84     55.45 o
   1   8  14     1094.36     1057.63     39.46 o
   2   8  14     2824.98     2871.84     56.72 o
   3   8  14       40.42       55.00     47.37 o
   4   8  14     2041.36     1948.27     47.29 o
   5   8  14      250.68      255.08     43.34 o
   6   8  14      152.20      128.24     44.01 o
   7   8  14      423.46      447.98     42.67 o
   8   8  14      301.56      293.77     47.39 o
   9   8  14      145.03      109.54     43.48 o
  10   8  14      620.54      631.60     48.14 o
  11   8  14        6.62       28.96     43.59 o
   1   9  14      149.92      175.11     42.21 o
   2   9  14      922.98      931.04     46.54 o
   3   9  14       35.88       69.08     46.00 o
   4   9  14      477.65      471.51     47.39 o
   5   9  14      320.31      330.45     45.08 o
   6   9  14      331.02      347.27     42.91 o
   7   9  14      486.50      525.89     46.08 o
   8   9  14      221.92      224.44     46.85 o
   9   9  14      176.84      220.38     50.65 o
  10   9  14      133.68      200.96     50.16 o
   0  10  14     1011.76      964.58     65.84 o
   1  10  14      325.71      327.08     47.61 o
   2  10  14      408.78      437.31     44.54 o
   3  10  14      132.72      127.63     51.37 o
   4  10  14      112.76      104.10     49.12 o
   5  10  14       11.58      -19.16     53.37 o
   6  10  14      352.13      425.24     50.81 o
   7  10  14      355.61      305.38     50.14 o
   8  10  14      111.41      141.48     51.28 o
   9  10  14        1.98       23.59     56.31 o
   1  11  14       44.88       75.93     48.63 o
   2  11  14        1.38       14.01     46.93 o
   3  11  14      279.73      264.13     45.47 o
   4  11  14       94.28       97.82     54.23 o
   5  11  14       26.77       33.29     52.44 o
   6  11  14      115.92      167.93     52.55 o
   7  11  14      529.99      431.93     52.65 o
   8  11  14      367.53      352.13     63.03 o
   0  12  14     1144.19     1143.27     88.22 o
   1  12  14        0.32       56.71     49.39 o
   2  12  14      280.11      250.12     52.38 o
   3  12  14       75.53       57.34     50.94 o
   4  12  14       37.08       81.57     49.62 o
   5  12  14        1.89       42.24     56.90 o
   6  12  14      781.47      630.75     53.48 o
   1  13  14      278.98      221.95     55.13 o
   2  13  14        0.19        9.38     53.46 o
   3  13  14      379.05      271.55     56.15 o
   4  13  14        3.78       17.56     51.91 o
   1   1  15     1966.89     1918.55     35.66 o
   2   1  15      323.89      352.59     35.15 o
   3   1  15      440.23      425.88     31.64 o
   4   1  15     1061.19     1087.14     34.56 o
   5   1  15      125.28      146.81     35.77 o
   6   1  15      127.98      115.26     35.44 o
   7   1  15        8.74      -12.66     40.73 o
   8   1  15       10.38       29.36     39.32 o
   9   1  15      124.12      159.46     36.34 o
  10   1  15       62.84       86.28     37.48 o
  11   1  15       18.29       71.16     43.20 o
  12   1  15        9.05       70.44     45.37 o
  13   1  15       62.34       69.26     40.26 o
   0   2  15     1032.68     1131.40     53.80 o
   1   2  15      444.48      408.91     37.05 o
   2   2  15     1534.43     1452.35     37.68 o
   3   2  15      304.21      297.96     35.94 o
   4   2  15     6054.13     6114.86    100.51 o
   5   2  15        0.26      -21.87     39.90 o
   6   2  15      566.79      600.66     37.85 o
   7   2  15      311.29      304.21     35.06 o
   8   2  15       44.27       59.30     36.28 o
   9   2  15        0.65        0.48     37.08 o
  10   2  15      427.21      434.24     39.92 o
  11   2  15       21.70       13.74     40.18 o
  12   2  15       31.43       28.95     41.45 o
  13   2  15      298.75      246.16     51.08 o
   1   3  15     8793.22     8423.78     80.56 o
   2   3  15      551.44      622.61     34.60 o
   3   3  15      190.90      209.12     37.08 o
   4   3  15     5934.31     5846.96     78.58 o
   5   3  15      678.36      703.12     37.28 o
   6   3  15      404.10      430.07     35.86 o
   7   3  15      461.40      589.41     39.71 o
   8   3  15       62.34      109.47     37.61 o
   9   3  15      751.63      689.92     40.91 o
  10   3  15     1033.16     1104.06     50.82 o
  11   3  15       20.42       91.13     46.25 o
  12   3  15      462.96      407.21     42.39 o
  13   3  15      323.65      359.35     46.20 o
   0   4  15      952.90      996.94     46.59 o
   1   4  15     1499.32     1396.19     35.33 o
   2   4  15      814.49      786.30     35.07 o
   3   4  15      507.39      516.18     37.24 o
   4   4  15     3007.17     3102.73     40.30 o
   5   4  15       42.24       41.75     35.07 o
   6   4  15        0.01        4.96     34.99 o
   7   4  15      463.97      433.76     39.71 o
   8   4  15       25.58       45.84     40.05 o
   9   4  15      273.16      279.84     40.80 o
  10   4  15      422.84      460.89     44.75 o
  11   4  15      345.51      373.61     44.73 o
  12   4  15       14.35       33.20     39.18 o
  13   4  15      336.61      280.74     51.09 o
   1   5  15     2051.60     2010.30     37.93 o
   2   5  15      568.11      574.13     37.71 o
   3   5  15      183.19      207.90     38.88 o
   4   5  15     2707.89     2769.03     44.71 o
   5   5  15      428.50      427.95     36.23 o
   6   5  15      611.73      606.23     38.08 o
   7   5  15       51.89       69.54     38.87 o
   8   5  15      258.15      290.98     43.35 o
   9   5  15      119.38      128.92     42.63 o
  10   5  15      686.45      689.54     47.63 o
  11   5  15       19.42       67.00     45.03 o
  12   5  15      519.02      469.89     47.52 o
   0   6  15     1028.73      951.64     51.37 o
   1   6  15     4147.72     4119.27     55.00 o
   2   6  15     1576.84     1469.02     39.31 o
   3   6  15     1778.74     1788.46     44.56 o
   4   6  15      121.13      171.78     36.65 o
   5   6  15        0.29       28.32     36.11 o
   6   6  15      316.15      361.47     41.33 o
   7   6  15      526.22      561.58     39.91 o
   8   6  15       78.94      104.23     41.84 o
   9   6  15     1382.98     1401.59     60.04 o
  10   6  15       16.61        8.92     43.34 o
  11   6  15      682.30      642.65     44.35 o
  12   6  15      340.22      265.91     49.93 o
   1   7  15       41.81       86.99     40.38 o
   2   7  15      373.10      395.65     42.05 o
   3   7  15      484.01      518.64     39.31 o
   4   7  15      352.40      379.31     41.00 o
   5   7  15      148.63      159.38     41.08 o
   6   7  15       46.83        9.08     43.66 o
   7   7  15       22.15       63.88     48.06 o
   8   7  15      308.62      458.43     47.92 o
   9   7  15      136.68      187.03     45.92 o
  10   7  15      411.94      391.07     46.74 o
  11   7  15        8.17       11.77     44.25 o
   0   8  15       35.36        6.20     57.53 o
   1   8  15      927.23      931.10     41.22 o
   2   8  15      159.61      182.75     43.76 o
   3   8  15       19.24       19.80     42.08 o
   4   8  15        6.65        3.90     37.02 o
   5   8  15       11.54       45.07     43.56 o
   6   8  15      314.39      308.09     41.73 o
   7   8  15       20.97       17.85     41.91 o
   8   8  15       79.17       66.12     45.44 o
   9   8  15      114.28      153.35     43.46 o
  10   8  15       24.55        6.88     45.80 o
   1   9  15        6.91       19.03     44.10 o
   2   9  15      351.63      284.13     44.33 o
   3   9  15       47.19      142.57     47.74 o
   4   9  15      115.35       92.63     42.66 o
   5   9  15      717.05      704.90     47.54 o
   6   9  15        1.13       29.30     46.20 o
   7   9  15      129.23      146.05     46.38 o
   8   9  15      271.48      278.45     49.49 o
   9   9  15      174.50      208.14     51.25 o
  10   9  15      453.41      336.56     59.24 o
   0  10  15     3630.63     3402.77    224.83 o
   1  10  15       66.82       78.18     49.30 o
   2  10  15      729.89      757.12     50.66 o
   3  10  15      890.67      866.45     51.41 o
   4  10  15      193.65      164.12     51.62 o
   5  10  15       54.34       86.71     47.57 o
   6  10  15      522.43      509.32     52.95 o
   7  10  15       90.03      148.79     50.19 o
   8  10  15      989.00      922.53     54.32 o
   1  11  15      230.80      253.05     51.61 o
   2  11  15      101.64       90.21     50.61 o
   3  11  15        7.00       46.75     54.17 o
   4  11  15      134.06      130.50     57.55 o
   5  11  15      120.02      136.73     50.08 o
   6  11  15       25.58        3.09     55.23 o
   7  11  15      307.78      272.19     53.31 o
   0  12  15        0.52       53.11     70.02 o
   1  12  15        2.54      -13.79     47.31 o
   2  12  15       16.32       36.19     47.51 o
   3  12  15      282.52      276.83     53.31 o
   4  12  15      558.77      447.01     50.92 o
   5  12  15        1.75       60.35     54.24 o
   0   0  16       74.74      166.01     67.70 o
   1   0  16     5762.86     5658.99     68.77 o
   2   0  16        0.04        1.12     49.25 o
   3   0  16     3130.24     3168.34     59.44 o
   4   0  16     1302.06     1388.70     50.22 o
   5   0  16     1460.41     1391.52     47.07 o
   6   0  16     6900.70     6817.58    212.80 o
   7   0  16     4064.90     3897.44    177.88 o
   8   0  16        2.50       21.10     52.22 o
   9   0  16      214.90      270.30     63.15 o
  10   0  16       11.40       12.51     53.85 o
  11   0  16      813.67      749.13     76.11 o
  12   0  16     1544.28     1528.63    154.64 o
  13   0  16      145.66      112.58     63.06 o
   1   1  16     5008.89     4825.71     72.96 o
   2   1  16       25.08       27.48     35.19 o
   3   1  16       47.57       26.71     37.07 o
   4   1  16      958.03      957.28     36.51 o
   5   1  16       71.87       78.55     36.41 o
   6   1  16        2.04       17.22     36.69 o
   7   1  16     2001.21     2088.30     65.19 o
   8   1  16       36.38       86.28     37.77 o
   9   1  16        0.96      -20.83     39.64 o
  10   1  16      493.84      474.92     38.92 o
  11   1  16      224.21      297.57     47.15 o
  12   1  16        9.88       39.33     43.87 o
  13   1  16       74.04       53.16     45.89 o
   0   2  16       43.58       98.33     55.86 o
   1   2  16     3700.06     3671.92     74.24 o
   2   2  16      130.55      128.20     34.88 o
   3   2  16      596.86      540.71     37.00 o
   4   2  16     1897.90     1942.92     39.33 o
   5   2  16      193.32      197.10     37.50 o
   6   2  16     2353.58     2405.21     40.00 o
   7   2  16      885.31      850.15     41.68 o
   8   2  16       57.07       57.51     38.30 o
   9   2  16       68.45       94.87     34.70 o
  10   2  16       59.91       66.35     43.56 o
  11   2  16      142.62      175.32     42.52 o
  12   2  16      380.94      332.90     45.76 o
  13   2  16       39.73       34.20     51.77 o
   1   3  16      717.72      683.60     34.23 o
   2   3  16      147.72      106.75     35.83 o
   3   3  16      592.38      591.87     39.16 o
   4   3  16      834.24      871.32     37.17 o
   5   3  16        8.77       16.46     37.90 o
   6   3  16      574.98      544.17     37.53 o
   7   3  16       92.23       71.65     36.61 o
   8   3  16      509.12      535.12     41.32 o
   9   3  16     1268.68     1365.59     50.88 o
  10   3  16       74.29       88.89     43.33 o
  11   3  16       20.72       25.71     40.84 o
  12   3  16        3.90       12.20     45.99 o
   0   4  16      523.80      496.60     47.47 o
   1   4  16      327.71      339.70     32.51 o
   2   4  16       32.69       43.23     36.08 o
   3   4  16        1.29       48.13     33.76 o
   4   4  16      617.91      603.18     39.11 o
   5   4  16      225.97      252.21     38.78 o
   6   4  16       88.31       94.22     38.07 o
   7   4  16      119.02      194.80     38.02 o
   8   4  16      332.45      328.87     41.65 o
   9   4  16        8.55        5.05     42.92 o
  10   4  16        0.35       17.49     42.38 o
  11   4  16      184.42      200.49     43.50 o
  12   4  16       17.49       14.73     46.56 o
   1   5  16      844.33      835.74     38.89 o
   2   5  16        6.86       32.87     39.52 o
   3   5  16       17.11       17.27     37.67 o
   4   5  16      291.83      312.48     36.28 o
   5   5  16      202.05      209.09     37.78 o
   6   5  16      468.88      476.61     38.44 o
   7   5  16      771.33      768.65     40.04 o
   8   5  16       76.47      109.29     42.21 o
   9   5  16      428.02      422.73     47.29 o
  10   5  16        9.58       -2.52     44.66 o
  11   5  16      120.94      164.51     47.63 o
  12   5  16        3.06       -9.53     45.63 o
   0   6  16      505.92      456.35     57.01 o
   1   6  16      560.49      598.28     40.56 o
   2   6  16      209.15      201.45     34.97 o
   3   6  16       15.03       31.91     44.33 o
   4   6  16       22.31       23.07     34.82 o
   5   6  16       60.57      149.20     38.56 o
   6   6  16      209.53      199.61     42.35 o
   7   6  16      908.57      913.48     38.91 o
   8   6  16      350.66      350.19     42.67 o
   9   6  16      293.71      317.26     49.05 o
  10   6  16        6.78       12.54     44.77 o
  11   6  16      860.66      851.93     50.50 o
   1   7  16     1953.02     1882.71     44.66 o
   2   7  16       17.28       48.08     37.89 o
   3   7  16      993.52     1036.85     44.08 o
   4   7  16       80.23       80.61     38.02 o
   5   7  16      403.79      477.29     44.70 o
   6   7  16       36.07       97.37     47.12 o
   7   7  16      234.04      241.61     43.04 o
   8   7  16        2.86       33.60     44.26 o
   9   7  16      240.28      213.48     47.36 o
  10   7  16       67.58       15.97     43.11 o
   0   8  16      339.51      347.85     60.25 o
   1   8  16      886.44      838.54     42.55 o
   2   8  16        5.69       57.51     44.31 o
   3   8  16       44.29       84.72     47.50 o
   4   8  16      110.86      117.40     39.12 o
   5   8  16        0.79      -19.72     48.17 o
   6   8  16      897.04      861.26     45.52 o
   7   8  16      224.66      200.31     45.08 o
   8   8  16       78.15       54.87     44.98 o
   9   8  16       68.19       40.07     44.37 o
  10   8  16        6.95        2.36     49.27 o
   1   9  16     1635.09     1639.55     53.39 o
   2   9  16      659.39      650.88     46.51 o
   3   9  16      197.43      213.62     48.75 o
   4   9  16      625.24      616.97     46.48 o
   5   9  16      372.57      280.71     47.53 o
   6   9  16      643.81      589.46     46.39 o
   7   9  16       27.66       69.32     50.07 o
   8   9  16       11.47       32.84     45.28 o
   9   9  16      637.29      420.82     93.31 o
   0  10  16      200.35      143.56     67.06 o
   1  10  16      189.70      213.07     48.03 o
   2  10  16       20.12       92.76     47.66 o
   3  10  16       32.75       54.48     48.46 o
   4  10  16      129.03      158.63     51.09 o
   5  10  16        3.13       41.20     53.70 o
   6  10  16      616.33      542.18     49.69 o
   7  10  16        1.50       12.74     49.67 o
   1  11  16      247.52      218.07     51.08 o
   2  11  16      130.06       71.79     54.13 o
   3  11  16      516.86      446.00     56.12 o
   4  11  16      219.97      199.10     53.95 o
   5  11  16      266.89      217.41     53.23 o
   6  11  16       52.34       24.55    161.57 o
   0  12  16      164.04       91.95     71.39 o
   1  12  16       32.57       86.46     53.68 o
   2  12  16      376.48      341.77     55.09 o
   1   1  17      304.28      336.93     37.09 o
   2   1  17      282.72      261.17     36.30 o
   3   1  17      371.49      388.25     32.27 o
   4   1  17      223.64      243.81     34.45 o
   5   1  17      118.78      148.27     39.01 o
   6   1  17       36.56       50.77     42.51 o
   7   1  17       77.15       93.62     40.97 o
   8   1  17      210.22      246.68     38.61 o
   9   1  17      383.99      434.75     37.75 o
  10   1  17       35.54       89.75     39.67 o
  11   1  17      127.65      115.32     46.91 o
  12   1  17        0.12       27.62     48.48 o
   0   2  17     2599.81     2597.88     64.70 o
   1   2  17       27.64       39.30     36.67 o
   2   2  17      239.65      224.11     35.58 o
   3   2  17       40.46       61.86     33.34 o
   4   2  17     1262.96     1188.63     43.92 o
   5   2  17       12.08       11.19     35.46 o
   6   2  17      695.89      672.01     37.25 o
   7   2  17       46.91       76.65     38.61 o
   8   2  17      327.84      322.25     40.00 o
   9   2  17        9.55       67.62     41.93 o
  10   2  17        2.15        4.81     41.41 o
  11   2  17      243.17      230.80     42.21 o
  12   2  17        1.25       31.89     50.01 o
   1   3  17      365.44      354.93     35.03 o
   2   3  17        0.57       29.49     34.48 o
   3   3  17     2441.26     2362.36     44.82 o
   4   3  17     1789.08     1688.82     40.26 o
   5   3  17      235.10      259.39     36.71 o
   6   3  17      206.33      195.12     38.55 o
   7   3  17        9.22        4.80     38.76 o
   8   3  17        0.19       22.76     40.70 o
   9   3  17     1750.40     1834.62     78.74 o
  10   3  17        8.76       45.46     41.21 o
  11   3  17      514.98      485.47     40.45 o
   0   4  17        1.77      -14.15     50.24 o
   1   4  17      448.64      454.33     37.29 o
   2   4  17      891.26      815.33     36.48 o
   3   4  17      263.21      252.37     38.64 o
   4   4  17      101.91      122.45     38.11 o
   5   4  17        0.31      -10.45     42.38 o
   6   4  17     2352.38     2257.44     54.92 o
   7   4  17       47.56       66.40     39.15 o
   8   4  17       62.84       54.50     39.35 o
   9   4  17       11.91       28.16     42.83 o
  10   4  17      204.53      217.68     39.90 o
  11   4  17      502.33      553.75     47.63 o
   1   5  17       18.44       58.35     36.86 o
   2   5  17      524.77      561.82     38.16 o
   3   5  17      704.84      726.08     40.21 o
   4   5  17      757.02      736.11     38.06 o
   5   5  17      195.30      200.26     38.16 o
   6   5  17      134.38      142.02     38.72 o
   7   5  17      149.82      146.35     37.85 o
   8   5  17        2.72      -18.53     43.95 o
   9   5  17      876.30      880.32     43.90 o
  10   5  17       34.24       21.70     41.25 o
  11   5  17      130.27      137.77     50.09 o
   0   6  17     1578.24     1463.72     60.15 o
   1   6  17     1152.32     1081.76     40.87 o
   2   6  17      762.41      717.66     39.75 o
   3   6  17       44.36       77.81     38.34 o
   4   6  17      133.94      164.23     37.78 o
   5   6  17       66.80       97.46     36.24 o
   6   6  17     1398.14     1402.57     46.00 o
   7   6  17       50.58       86.51     42.42 o
   8   6  17        6.58       27.38     46.30 o
   9   6  17      536.81      479.98     46.70 o
  10   6  17       36.14       53.38     43.89 o
   1   7  17      242.16      265.30     43.01 o
   2   7  17       21.73       32.40     39.02 o
   3   7  17      103.77      130.00     38.13 o
   4   7  17      203.39      240.77     41.40 o
   5   7  17       35.12       84.53     42.45 o
   6   7  17       11.22      -16.00     44.93 o
   7   7  17      139.67      120.32     42.50 o
   8   7  17      298.61      277.79     46.93 o
   9   7  17      222.48      223.93     47.78 o
   0   8  17      223.91      230.26     57.15 o
   1   8  17      368.56      388.38     44.24 o
   2   8  17      186.32      194.55     43.52 o
   3   8  17       12.27       64.96     47.07 o
   4   8  17      101.94       94.01     41.85 o
   5   8  17       54.14       78.20     48.42 o
   6   8  17      200.24      202.11     45.72 o
   7   8  17       23.37       57.71     45.41 o
   8   8  17       45.79       87.00     47.68 o
   9   8  17      424.45      301.18    190.23 o
   1   9  17      992.46      928.23     45.05 o
   2   9  17      252.59      241.87     47.83 o
   3   9  17      112.35       92.60     47.07 o
   4   9  17       40.29       71.24     46.73 o
   5   9  17      621.41      578.81     50.77 o
   6   9  17      256.23      205.18     48.50 o
   7   9  17      168.84      238.08     49.86 o
   0  10  17       98.88      112.18     78.01 o
   1  10  17      152.85      144.61     53.64 o
   2  10  17       16.07       22.90     55.61 o
   3  10  17       10.75       30.98     48.05 o
   4  10  17       31.43       69.66     51.16 o
   5  10  17       12.23       10.67     51.09 o
   6  10  17      180.70      152.91     49.00 o
   1  11  17      304.00      189.44     52.17 o
   2  11  17        5.20       11.83     54.64 o
   3  11  17      247.16      209.58     56.71 o
   0   0  18      245.38      303.30     70.49 o
   1   0  18      905.01      883.71     55.89 o
   2   0  18       29.32       50.14     54.08 o
   3   0  18       69.42       82.24     45.94 o
   4   0  18       57.65       75.53     54.04 o
   5   0  18       17.33       44.24     49.47 o
   6   0  18      944.97      898.39     61.63 o
   7   0  18      225.01      176.11     59.89 o
   8   0  18      649.90      639.57     57.34 o
   9   0  18        7.31      126.34     78.55 o
  10   0  18        0.39       11.97     64.44 o
  11   0  18      256.50      266.90     57.85 o
   1   1  18       21.79       89.79     36.87 o
   2   1  18      850.99      874.63     37.79 o
   3   1  18     3715.92     3642.15     40.01 o
   4   1  18       27.00       -7.11     35.92 o
   5   1  18      524.43      549.85     37.01 o
   6   1  18      119.31      180.48     44.60 o
   7   1  18       39.17       30.23     46.79 o
   8   1  18      332.53      352.79     42.92 o
   9   1  18     1303.64     1287.22     54.75 o
  10   1  18      673.46      685.13     46.58 o
  11   1  18      564.53      505.53     45.54 o
   0   2  18      183.05      212.69     53.17 o
   1   2  18      318.91      328.48     36.73 o
   2   2  18       17.45       28.69     37.43 o
   3   2  18        6.70       21.38     35.79 o
   4   2  18        1.06       31.12     37.36 o
   5   2  18      320.11      329.79     38.07 o
   6   2  18       93.20      101.80     38.56 o
   7   2  18        0.06       34.05     36.84 o
   8   2  18      198.73      228.47     40.70 o
   9   2  18        0.19       29.96     42.89 o
  10   2  18       20.95       22.10     42.38 o
  11   2  18      549.18      514.49     45.20 o
   1   3  18      306.15      324.66     35.73 o
   2   3  18     1254.26     1222.75     39.00 o
   3   3  18       57.75       58.76     40.11 o
   4   3  18      176.40      185.56     40.86 o
   5   3  18      184.02      140.56     37.90 o
   6   3  18       10.33       24.98     36.86 o
   7   3  18       49.02       32.03     40.93 o
   8   3  18      241.98      226.53     40.66 o
   9   3  18      392.57      414.42     43.79 o
  10   3  18       62.23       78.23     41.94 o
  11   3  18        3.66      -46.03     57.36 o
   0   4  18      197.57      154.78     54.00 o
   1   4  18       36.77       57.00     34.33 o
   2   4  18       17.48       -3.27     39.22 o
   3   4  18       32.29       42.49     36.20 o
   4   4  18      116.72      140.69     39.93 o
   5   4  18        5.42       46.32     36.48 o
   6   4  18       23.63       28.26     35.40 o
   7   4  18        5.43       42.48     39.54 o
   8   4  18       22.44       17.66     39.55 o
   9   4  18       34.05       97.83     43.91 o
  10   4  18       32.28       35.38     42.69 o
   1   5  18       45.19       60.57     37.56 o
   2   5  18       12.70       47.26     41.98 o
   3   5  18      490.44      491.23     40.50 o
   4   5  18      133.51      115.13     38.79 o
   5   5  18      350.60      319.18     40.55 o
   6   5  18      119.62      170.10     41.70 o
   7   5  18       14.24       17.16     43.14 o
   8   5  18        4.37        6.58     46.52 o
   9   5  18      147.16      120.91     44.19 o
  10   5  18      336.43      309.01     43.72 o
   0   6  18       98.35       76.72     57.48 o
   1   6  18       19.81       54.25     39.89 o
   2   6  18       92.48       91.50     37.90 o
   3   6  18      308.76      299.01     39.07 o
   4   6  18        1.73       -8.73     41.00 o
   5   6  18      744.89      711.31     43.75 o
   6   6  18        0.41       28.23     38.71 o
   7   6  18       99.07       94.28     44.67 o
   8   6  18       51.43       29.08     44.83 o
   9   6  18      100.00      101.25     45.66 o
   1   7  18       51.14       46.65     44.33 o
   2   7  18        9.76       29.46     41.49 o
   3   7  18      536.08      577.85     43.93 o
   4   7  18       61.81       69.18     43.42 o
   5   7  18       12.94       51.38     44.09 o
   6   7  18       10.60       56.38     42.50 o
   7   7  18      235.86      197.86     43.84 o
   8   7  18       14.65       30.03     44.68 o
   0   8  18     1215.23     1078.95     65.09 o
   1   8  18       16.71       24.92     44.51 o
   2   8  18      283.19      293.96     48.64 o
   3   8  18        3.93       44.61     47.95 o
   4   8  18       75.73       73.49     49.10 o
   5   8  18      262.41      225.86     44.10 o
   6   8  18       23.11       13.52     47.85 o
   7   8  18       47.79      131.23     50.03 o
   1   9  18       87.40       82.19     51.76 o
   2   9  18        0.29       52.22     51.27 o
   3   9  18      211.29      201.91     48.71 o
   4   9  18      292.27      242.52     49.10 o
   5   9  18        7.26       35.93     51.25 o
   6   9  18       92.38      106.88     46.67 o
   0  10  18      548.46      400.72     71.25 o
   1  10  18       93.20       81.41     52.62 o
   2  10  18      228.94      201.19     57.10 o
   3  10  18      108.53       73.63     52.25 o
   4  10  18      110.49      113.73     58.48 o
   1   1  19      497.28      552.09     40.11 o
   2   1  19      134.76      165.13     36.66 o
   3   1  19      354.20      340.63     34.78 o
   4   1  19      611.30      574.35     42.25 o
   5   1  19       60.87       39.63     37.91 o
   6   1  19       35.35       91.51     43.11 o
   7   1  19       71.66       95.93     43.39 o
   8   1  19       51.72       58.22     41.18 o
   9   1  19        2.64       31.54     39.67 o
  10   1  19       75.84       49.06     42.05 o
   0   2  19     2117.59     2005.16     69.80 o
   1   2  19       90.82      113.91     35.91 o
   2   2  19     1305.62     1140.53     36.38 o
   3   2  19       19.27       81.26     39.68 o
   4   2  19        9.74       56.78     40.16 o
   5   2  19      184.66      183.35     44.67 o
   6   2  19      377.35      431.99     41.46 o
   7   2  19        1.26      -13.53     40.23 o
   8   2  19       64.63      107.11     39.62 o
   9   2  19        0.04       15.61     42.16 o
  10   2  19      136.25      111.65     40.30 o
   1   3  19      689.98      770.19     36.58 o
   2   3  19      231.35      270.30     38.90 o
   3   3  19      146.67      173.68     35.43 o
   4   3  19      234.42      220.43     40.35 o
   5   3  19       42.48       82.19     38.79 o
   6   3  19        0.58       -7.15     38.95 o
   7   3  19      351.87      392.80     40.83 o
   8   3  19       38.04       89.47     41.82 o
   9   3  19       10.06        7.31     40.00 o
   0   4  19      797.61      843.49     56.10 o
   1   4  19      121.36      180.82     39.40 o
   2   4  19      136.86      144.79     39.49 o
   3   4  19      529.50      522.85     41.36 o
   4   4  19      204.16      222.40     41.27 o
   5   4  19        6.90       50.90     39.24 o
   6   4  19      791.67      818.13     43.27 o
   7   4  19      486.45      504.92     43.07 o
   8   4  19      143.30      144.84     43.14 o
   9   4  19      338.59      314.33     44.67 o
   1   5  19      242.36      324.79     39.07 o
   2   5  19      524.29      512.13     43.79 o
   3   5  19        6.92        3.36     37.16 o
   4   5  19       10.23       22.86     40.49 o
   5   5  19       49.66       36.05     43.26 o
   6   5  19       14.54       37.02     40.33 o
   7   5  19       81.80      109.01     42.77 o
   8   5  19      498.60      493.02     46.57 o
   0   6  19        4.97        0.54     60.32 o
   1   6  19       71.64      105.99     43.93 o
   2   6  19       39.69       46.29     41.62 o
   3   6  19      133.56      140.92     40.78 o
   4   6  19        4.91       24.97     41.01 o
   5   6  19      145.23      167.13     44.86 o
   6   6  19      131.73       97.19     40.47 o
   7   6  19      164.55      138.44     48.00 o
   8   6  19       14.51       57.65     44.34 o
   1   7  19      280.08      258.73     43.96 o
   2   7  19      216.82      259.64     46.19 o
   3   7  19      264.86      227.59     41.12 o
   4   7  19      313.31      306.88     42.59 o
   5   7  19      165.44      219.87     48.97 o
   6   7  19      104.55      106.39     44.50 o
   7   7  19       45.37       58.65     49.10 o
   0   8  19      232.05      203.82     64.67 o
   1   8  19        1.16       36.73     50.56 o
   2   8  19        2.38       29.17     42.85 o
   3   8  19       46.30       48.89     46.37 o
   4   8  19      288.10      267.39     45.16 o
   5   8  19       69.10       71.64     44.81 o
   6   8  19        0.23       92.11    113.41 o
   1   9  19       72.50      114.51     52.67 o
   2   9  19        1.77       33.10     54.22 o
   3   9  19     1029.35      937.06     54.48 o
   0   0  20      411.13      423.00     69.11 o
   1   0  20      662.01      605.18     51.80 o
   2   0  20      240.97      307.65     60.53 o
   3   0  20        0.02       43.22     51.30 o
   4   0  20      780.72      887.23     59.64 o
   5   0  20       11.89       42.82     56.77 o
   6   0  20       31.37       44.86     52.94 o
   7   0  20       96.00       52.05     64.23 o
   8   0  20       74.87      134.90     62.98 o
   9   0  20       35.22       79.97     55.67 o
   1   1  20      989.71     1043.72     41.27 o
   2   1  20       18.28       38.03     37.89 o
   3   1  20       38.20       55.13     40.23 o
   4   1  20      731.45      686.58     40.25 o
   5   1  20        1.30       22.02     47.26 o
   6   1  20      233.59      211.09     39.02 o
   7   1  20      736.20      753.96     42.99 o
   8   1  20       12.99       50.41     41.09 o
   9   1  20      130.99       76.18     49.14 o
   0   2  20        3.23      -53.21     53.21 o
   1   2  20      454.62      421.30     36.62 o
   2   2  20       79.47       46.34     34.30 o
   3   2  20       57.48       37.05     37.52 o
   4   2  20      446.26      453.02     38.67 o
   5   2  20        0.25       33.70     38.09 o
   6   2  20        0.28       16.11     45.51 o
   7   2  20       44.44       85.17     46.31 o
   8   2  20       17.94       70.95     44.63 o
   1   3  20      226.68      215.79     40.76 o
   2   3  20      150.65      134.02     38.96 o
   3   3  20      118.54      149.64     36.62 o
   4   3  20        5.64       10.27     41.72 o
   5   3  20      136.06      129.85     39.53 o
   6   3  20       67.08      104.82     39.55 o
   7   3  20       16.95       52.60     41.93 o
   8   3  20      354.75      307.44     42.04 o
   0   4  20      950.80      870.92     57.58 o
   1   4  20       10.99       -1.27     37.46 o
   2   4  20      109.31      131.32     42.75 o
   3   4  20      207.63      155.17     39.46 o
   4   4  20        7.00       33.51     39.50 o
   5   4  20        6.72       31.31     40.24 o
   6   4  20      193.76      227.30     42.05 o
   7   4  20        1.53       15.87     42.87 o
   8   4  20       13.79       30.81     42.40 o
   1   5  20       65.62       83.83     41.52 o
   2   5  20       34.09       34.15     41.03 o
   3   5  20       27.58       32.94     45.23 o
   4   5  20      160.84      170.96     42.88 o
   5   5  20        0.04      -18.59     40.05 o
   6   5  20       42.27       16.85     42.63 o
   7   5  20      206.61      146.65     46.48 o
   0   6  20      560.65      549.12     56.93 o
   1   6  20       44.68       46.76     42.47 o
   2   6  20       42.80       49.97     41.48 o
   3   6  20       11.88        5.90     45.61 o
   4   6  20      156.66      169.69     39.70 o
   5   6  20       24.96       33.03     40.97 o
   6   6  20      408.16      408.81     45.89 o
   1   7  20       50.26       48.29     46.93 o
   2   7  20       20.11       67.09     45.33 o
   3   7  20       92.79       99.44     43.59 o
   4   7  20      179.28      167.46     41.46 o
   5   7  20        3.94       28.54     44.84 o
   0   8  20      580.54      483.82     80.39 o
   1   8  20      163.61      150.94     48.38 o
   2   8  20      236.64      216.81     45.90 o
   3   8  20        0.06       48.24     48.46 o
   1   1  21       42.67       36.88     39.01 o
   2   1  21        6.63        8.35     41.44 o
   3   1  21        0.72       24.49     41.53 o
   4   1  21        3.17       44.47     40.25 o
   5   1  21       30.12       46.73     40.84 o
   6   1  21       59.52       74.02     45.57 o
   7   1  21       75.02      122.07     42.63 o
   0   2  21      512.78      534.04     53.92 o
   1   2  21      393.36      396.83     37.80 o
   2   2  21      893.69      910.59     38.41 o
   3   2  21        1.18        7.20     36.53 o
   4   2  21      998.29     1033.09     44.45 o
   5   2  21      111.19      182.85     41.78 o
   6   2  21      219.13      203.11     45.09 o
   7   2  21        1.42       22.71     44.70 o
   1   3  21        7.59       37.30     38.95 o
   2   3  21      127.70      142.73     41.02 o
   3   3  21        3.98       39.77     42.29 o
   4   3  21       70.77       48.83     39.18 o
   5   3  21      167.73      150.05     41.69 o
   6   3  21       21.13       -1.75     43.03 o
   0   4  21      753.43      655.16     57.38 o
   1   4  21      378.42      361.89     41.58 o
   2   4  21      611.56      709.17     46.03 o
   3   4  21      245.72      266.63     40.17 o
   4   4  21      717.63      711.68     43.42 o
   5   4  21      214.68      222.25     45.57 o
   6   4  21       24.38       66.85     44.55 o
   1   5  21        3.27       33.98     44.75 o
   2   5  21      157.82      149.61     42.23 o
   3   5  21        2.79       -7.06     44.08 o
   4   5  21      458.37      386.98     43.40 o
   5   5  21       99.54       79.19     43.97 o
   0   6  21        0.08       30.44     69.59 o
   1   6  21      232.71      246.67     43.86 o
   2   6  21       21.98       64.61     43.93 o
   3   6  21       86.02       95.23     44.34 o
   4   6  21       79.50      121.77     43.46 o
   1   7  21        1.92        6.85     49.90 o
   0   0  22     1297.95     1457.37     92.69 o
   1   0  22      151.90      137.67     57.74 o
   2   0  22      764.13      829.01     66.57 o
   3   0  22      109.85       99.62     54.46 o
   4   0  22        5.20       57.00     53.29 o
   5   0  22      582.91      538.67     69.67 o
   1   1  22       99.73      142.08     44.82 o
   2   1  22      345.26      370.45     40.06 o
   3   1  22       93.31       71.68     39.59 o
   4   1  22        3.45       81.34     42.10 o
   5   1  22      253.93      269.13     42.61 o
   0   2  22      252.84      286.78     54.32 o
   1   2  22      286.69      275.98     39.87 o
   2   2  22      303.61      277.07     40.57 o
   3   2  22      268.02      221.57     38.79 o
   4   2  22        0.44       60.36     45.23 o
   5   2  22      399.14      409.10     45.33 o
   1   3  22      222.32      183.06     41.39 o
   2   3  22      156.95      160.81     39.23 o
   3   3  22       22.15       58.65     47.10 o
   4   3  22      160.11      131.02     40.87 o
   0   4  22      277.46      258.13     60.60 o
   1   4  22       56.65       43.14     40.60 o
   2   4  22        2.07       23.72     43.98 o
   3   4  22       53.07       80.37     44.50 o
   1   5  22       91.47      109.28     45.93 o
   1   1  23       33.07       43.10     41.73 o
